# Supplementary material for: Vesicles Shed by Pathological Murine Adipocytes Spread Pathology: Characterization and Functional Role of Insulin Resistant/Hypertrophied Adiposomes
Source: Int J Mol Sci. 2020 Mar 24;21(6):2252. doi: 10.3390/ijms21062252 (PMC7139903; doi:10.3390/ijms21062252)
Supplement: Supplementary file 1 [file ijms-21-02252-s001.zip]

Archive with 2 entries (2 files):
- SUPPLEMENTARY METHODS.docx
- SUPPL TABLES.xlsx
