# Supplementary material for: Vesicles Shed by Pathological Murine Adipocytes Spread Pathology: Characterization and Functional Role of Insulin Resistant/Hypertrophied Adiposomes
Source: Int J Mol Sci. 2020 Mar 24;21(6):2252. doi: 10.3390/ijms21062252 (PMC7139903; doi:10.3390/ijms21062252)
Supplement: Supplementary file 1 [file ijms-21-02252-s001.zip › SUPPL TABLES.xlsx]

## Sheet: SUPPL TABLE 1
	PRE/ADIPO EVs COMMON	ENTRY NAME	PROTEIN NAMES	3T3-L1 EVs Durcin et al., 2017	3T3-F442A EVs Lazar et al., 2016	Human obese adipose tissue Evs Camino et al., under review
	P62259	1433E_MOUSE	14-3-3 protein epsilon (14-3-3E)	1433E_MOUSE	1433E_MOUSE
	P63101	1433Z_MOUSE	14-3-3 protein zeta/delta	1433Z_MOUSE	1433Z_MOUSE
	P25444	RS2_MOUSE	40S ribosomal protein S2	RS2_MOUSE	RS2_MOUSE
	P62702	RS4X_MOUSE	40S ribosomal protein S4, X isoform	RS4X_MOUSE	RS4X_MOUSE
	P62754	RS6_MOUSE	40S ribosomal protein S6	RS6_MOUSE
	P62242	RS8_MOUSE	40S ribosomal protein S8	RS8_MOUSE	RS8_MOUSE
	P10852	4F2_MOUSE	4F2 cell-surface antigen heavy chain (CD antigen CD98)	4F2_MOUSE	4F2_MOUSE	ELEVATED IN OBESE SAT EVs
	P47963	RL13_MOUSE	60S ribosomal protein L13	RL13_MOUSE
	Q9CR57	RL14_MOUSE	60S ribosomal protein L14	RL14_MOUSE	RL14_MOUSE
	Q9CZM2	RL15_MOUSE	60S ribosomal protein L15	RL15_MOUSE
	P35980	RL18_MOUSE	60S ribosomal protein L18	RL18_MOUSE	RL18_MOUSE
	Q9D8E6	RL4_MOUSE	60S ribosomal protein L4	RL4_MOUSE	RL4_MOUSE
	P14148	RL7_MOUSE	60S ribosomal protein L7	RL7_MOUSE	RL7_MOUSE
	P12970	RL7A_MOUSE	60S ribosomal protein L7a	RL7A_MOUSE
	P62918	RL8_MOUSE	60S ribosomal protein L8	RL8_MOUSE
	P68134	ACTS_MOUSE	Actin, alpha skeletal muscle	ACTS_MOUSE
	P63260	ACTG_MOUSE	Actin, cytoplasmic 2	ACTG_MOUSE	ACTG_MOUSE
	P29699	FETUA_MOUSE	Alpha-2-HS-glycoprotein (Fetuin-A)	FETUA_MOUSE
	Q6GQT1	A2MG_MOUSE	Alpha-2-macroglobulin-P	A2MG_MOUSE
	P17182	ENOA_MOUSE	Alpha-enolase	ENOA_MOUSE	ENOA_MOUSE
	P10107	ANXA1_MOUSE	Annexin A1	ANXA1_MOUSE	ANXA1_MOUSE
	P97384	ANX11_MOUSE	Annexin A11	ANX11_MOUSE
	P07356	ANXA2_MOUSE	Annexin A2	ANXA2_MOUSE	ANXA2_MOUSE
	O35639	ANXA3_MOUSE	Annexin A3	ANXA3_MOUSE	ANXA3_MOUSE
	P97429	ANXA4_MOUSE	Annexin A4	ANXA4_MOUSE	ANXA4_MOUSE
	P48036	ANXA5_MOUSE	Annexin A5	ANXA5_MOUSE	ANXA5_MOUSE
	P14824	ANXA6_MOUSE	Annexin A6	ANXA6_MOUSE	ANXA6_MOUSE
	Q07076	ANXA7_MOUSE	Annexin A7	ANXA7_MOUSE	ANXA7_MOUSE
	P32261	ANT3_MOUSE	Antithrombin-III	ANT3_MOUSE	ANT3_MOUSE
	Q00623	APOA1_MOUSE	Apolipoprotein A-I	APOA1_MOUSE	APOA1_MOUSE
	Q02013	AQP1_MOUSE	Aquaporin-1	AQP1_MOUSE
	Q05793	PGBM_MOUSE	Basement membrane-specific heparan sulfate proteoglycan core protein (HSPG)	PGBM_MOUSE	PGBM_MOUSE
	P18572	BASI_MOUSE	Basigin (CD antigen CD147)	BASI_MOUSE	BASI_MOUSE
	P28653	PGS1_MOUSE	Biglycan	PGS1_MOUSE
	P0DP28	CALM3_MOUSE	Calmodulin-3	CALM3_MOUSE
	P35762	CD81_MOUSE	CD81 antigen	CD81_MOUSE	CD81_MOUSE
	P40237	CD82_MOUSE	CD82 antigen	CD82_MOUSE
	Q9D8B3	CHM4B_MOUSE	Charged multivesicular body protein 4b	CHM4B_MOUSE	CHM4B_MOUSE
	Q68FD5	CLH1_MOUSE	Clathrin heavy chain 1	CLH1_MOUSE
	P18760	COF1_MOUSE	Cofilin-1	COF1_MOUSE	COF1_MOUSE
	P11087	CO1A1_MOUSE	Collagen alpha-1(I) chain	CO1A1_MOUSE	CO1A1_MOUSE
	Q01149	CO1A2_MOUSE	Collagen alpha-2(I) chain	CO1A2_MOUSE	CO1A2_MOUSE
	P01027	CO3_MOUSE	Complement C3 (HSE-MSF)	CO3_MOUSE	CO3_MOUSE
	Q8BT60	CPNE3_MOUSE	Copine-3	CPNE3_MOUSE
	Q61753	ITIH2_MOUSE	D-3-phosphoglycerate dehydrogenase	ITIH2_MOUSE	ITIH2_MOUSE
	P63037	DNJA1_MOUSE	DnaJ homolog subfamily A member 1	DNJA1_MOUSE
	Q9QYJ0	DNJA2_MOUSE	DnaJ homolog subfamily A member 2	DNJA2_MOUSE
	Q8C0E3	TRI47_MOUSE	E3 ubiquitin-protein ligase TRIM47	TRI47_MOUSE
	O35474	EDIL3_MOUSE	EGF-like repeat and discoidin I-like domain-containing protein 3	EDIL3_MOUSE
	Q9WVK4	EHD1_MOUSE	EH domain-containing protein 1	EHD1_MOUSE	EHD1_MOUSE
	P10126	EF1A1_MOUSE	Elongation factor 1-alpha 1	EF1A1_MOUSE	EF1A1_MOUSE
	P58252	EF2_MOUSE	Elongation factor 2	EF2_MOUSE	EF2_MOUSE
	Q9JIM1	S29A1_MOUSE	Equilibrative nucleoside transporter 1	S29A1_MOUSE
	P54116	STOM_MOUSE	Erythrocyte band 7 integral membrane protein	STOM_MOUSE	STOM_MOUSE	ELEVATED IN OBESE SAT EVs
	P11276	FINC_MOUSE	Fibronectin	FINC_MOUSE	FINC_MOUSE
	P16045	LEG1_MOUSE	Galectin-1	LEG1_MOUSE	LEG1_MOUSE
	P13020	GELS_MOUSE	Gelsolin	GELS_MOUSE	GELS_MOUSE
	P16858	G3P_MOUSE	Glyceraldehyde-3-phosphate dehydrogenase (GAPDH)	G3P_MOUSE	G3P_MOUSE
	Q9CYL5	GAPR1_MOUSE	Golgi-associated plant pathogenesis-related protein 1	GAPR1_MOUSE	GAPR1_MOUSE
	P08752	GNAI2_MOUSE	Guanine nucleotide-binding protein G(i) subunit alpha-2	GNAI2_MOUSE	GNAI2_MOUSE
	P62874	GBB1_MOUSE	Guanine nucleotide-binding protein G(I)/G(S)/G(T) subunit beta-1	GBB1_MOUSE	GBB1_MOUSE
	P63017	HSP7C_MOUSE	Heat shock cognate 71 kDa protein	HSP7C_MOUSE	HSP7C_MOUSE	ELEVATED IN OBESE SAT EVs
	P11499	HS90B_MOUSE	Heat shock protein HSP 90-beta	HS90B_MOUSE	HS90B_MOUSE	ELEVATED IN OBESE SAT EVs
	P01942	HBA_MOUSE	Hemoglobin subunit alpha
	P02089	HBB2_MOUSE	Hemoglobin subunit beta-2
	P43277	H13_MOUSE	Histone H1.3	H13_MOUSE
	P43276	H15_MOUSE	Histone H1.5	H15_MOUSE
	P62806	H4_MOUSE	Histone H4	H4_MOUSE	H4_MOUSE	ELEVATED IN OBESE VAT EVs
	P11688	ITA5_MOUSE	Integrin alpha-5 (CD49 antigen-like family member E)	ITA5_MOUSE	ITA5_MOUSE
	P09055	ITB1_MOUSE	Integrin beta-1 (CD antigen CD29)	ITB1_MOUSE	ITB1_MOUSE
	Q61703	ITIH2_MOUSE	Inter-alpha-trypsin inhibitor heavy chain H2	ITIH2_MOUSE	ITIH2_MOUSE
	Q9CX00	IST1_MOUSE	IST1 homolog	IST1_MOUSE
	P02535	K1C10_MOUSE	Keratin, type I cytoskeletal 10	K1C10_MOUSE
	Q9ERE2	KRT81_MOUSE	Keratin, type II cuticular Hb1	KRT81_MOUSE
	P04104	K2C1_MOUSE	Keratin, type II cytoskeletal 1	K2C1_MOUSE
	Q3TTY5	K22E_MOUSE	Keratin, type II cytoskeletal 2 epidermal	K22E_MOUSE
	Q3UV17	K22O_MOUSE	Keratin, type II cytoskeletal 2 oral	K22O_MOUSE
	Q922U2	K2C5_MOUSE	Keratin, type II cytoskeletal 5	K2C5_MOUSE
	Q8VED5	K2C79_MOUSE	Keratin, type II cytoskeletal 79	K2C79_MOUSE
	P21956	MFGM_MOUSE	Lactadherin	MFGM_MOUSE	MFGM_MOUSE	ELEVATED IN OBESE SAT EVs
	Q9Z127	LAT1_MOUSE	Large neutral amino acids transporter small subunit 1	LAT1_MOUSE
	P17047	LAMP2_MOUSE	Lysosome-associated membrane glycoprotein 2 (CD antigen CD107b)	LAMP2_MOUSE	LAMP2_MOUSE
	P26041	MOES_MOUSE	Moesin	MOES_MOUSE	MOES_MOUSE
	P53986	MOT1_MOUSE	Monocarboxylate transporter 1	MOT1_MOUSE	MOT1_MOUSE
	P28665	MUG1_MOUSE	Murinoglobulin-1	MUG1_MOUSE	MUG1_MOUSE
	O35682	MYADM_MOUSE	Myeloid-associated differentiation marker	MYADM_MOUSE	MYADM_MOUSE
	Q8VDD5	MYH9_MOUSE	Myosin-9	MYH9_MOUSE	MYH9_MOUSE
	P26645	MARCS_MOUSE	Myristoylated alanine-rich C-kinase substrate	MARCS_MOUSE	MARCS_MOUSE
	O35874	SATT_MOUSE	Neutral amino acid transporter A	SATT_MOUSE
	O88322	NID2_MOUSE	Nidogen-2	NID2_MOUSE	NID2_MOUSE
	Q01768	NDKB_MOUSE	Nucleoside diphosphate kinase B	NDKB_MOUSE
	P48759	PTX3_MOUSE	Pentraxin-related protein PTX3	PTX3_MOUSE	PTX3_MOUSE
	P17742	PPIA_MOUSE	Peptidyl-prolyl cis-trans isomerase A	PPIA_MOUSE	PPIA_MOUSE
	P35700	PRDX1_MOUSE	Peroxiredoxin-1 (Macrophage 23 kDa stress protein)	PRDX1_MOUSE	PRDX1_MOUSE
	P09411	PGK1_MOUSE	Phosphoglycerate kinase 1	PGK1_MOUSE	PGK1_MOUSE
	P97298	PEDF_MOUSE	Pigment epithelium-derived factor (PEDF)	PEDF_MOUSE	PEDF_MOUSE
	Q61398	PCOC1_MOUSE	Procollagen C-endopeptidase enhancer 1	PCOC1_MOUSE	PCOC1_MOUSE
	P62962	PROF1_MOUSE	Profilin-1 (Profilin I)	PROF1_MOUSE	PROF1_MOUSE
	Q9WU78	PDC6I_MOUSE	Programmed cell death 6-interacting protein (ALIX)	PDC6I_MOUSE	PDC6I_MOUSE	ELEVATED IN OBESE SAT EVs
	P12815	PDCD6_MOUSE	Programmed cell death protein 6	PDCD6_MOUSE	PDCD6_MOUSE
	Q9WV91	FPRP_MOUSE	Prostaglandin F2 receptor negative regulator (CD9 partner 1)	FPRP_MOUSE	FPRP_MOUSE
	P07091	S10A4_MOUSE	Protein S100-A4	S10A4_MOUSE	S10A4_MOUSE
	Q9R1Q7	PLP2_MOUSE	Proteolipid protein 2	PLP2_MOUSE
	P52480	KPYM_MOUSE	Pyruvate kinase PKM	KPYM_MOUSE	KPYM_MOUSE
	P51150	RAB7A_MOUSE	Ras-related protein Rab-7a	RAB7A_MOUSE	RAB7A_MOUSE
	Q99PT1	GDIR1_MOUSE	Rho GDP-dissociation inhibitor 1	GDIR1_MOUSE	GDIR1_MOUSE
	P07724	ALBU_MOUSE	Serum albumin	ALBU_MOUSE	ALBU_MOUSE
	Q8VDN2	AT1A1_MOUSE	Sodium/potassium-transporting ATPase subunit alpha-1 (Na(+)/K(+) ATPase alpha-1 subunit	AT1A1_MOUSE	AT1A1_MOUSE	ELEVATED IN OBESE SAT EVs
	P97370	AT1B3_MOUSE	Sodium/potassium-transporting ATPase subunit beta-3 (CD antigen CD298)	AT1B3_MOUSE
	Q62465	VAT1_MOUSE	Synaptic vesicle membrane protein VAT-1 homolog	VAT1_MOUSE	VAT1_MOUSE
	O08992	SDCB1_MOUSE	Syntenin-1	SDCB1_MOUSE		ELEVATED IN OBESE SAT EVs
	Q9DCK3	TSN4_MOUSE	Tetraspanin-4	TSN4_MOUSE
	Q9WVA4	TAGL2_MOUSE	Transgelin-2	TAGL2_MOUSE
	Q01853	TERA_MOUSE	Transitional endoplasmic reticulum ATPase	TERA_MOUSE	TERA_MOUSE
	P68373	TBA1C_MOUSE	Tubulin alpha-1C chain	TBA1C_MOUSE	TBA1C_MOUSE
	P99024	TBB5_MOUSE	Tubulin beta-5 chain	TBB5_MOUSE	TBB5_MOUSE
	Q61187	TS101_MOUSE	Tumor susceptibility gene 101 protein	TS101_MOUSE	TS101_MOUSE
	Q9WTI7	MYO1C_MOUSE	Unconventional myosin-Ic	MYO1C_MOUSE
	P20152	VIME_MOUSE	Vimentin	VIME_MOUSE	VIME_MOUSE	ELEVATED IN OBESE VAT EVs
	Q64727	VINC_MOUSE	Vinculin	VINC_MOUSE	VINC_MOUSE
	ONLY ADIPO Evs	ENTRY NAME	PROTEIN NAMES	Durcin et al., 2017	Lazar et al., 2016
	O08810	U5S1_MOUSE	116 kDa U5 small nuclear ribonucleoprotein component
	Q9CQV8	1433B_MOUSE	14-3-3 protein beta/alpha	1433B_MOUSE	1433B_MOUSE
	P61982	1433G_MOUSE	14-3-3 protein gamma	1433G_MOUSE	1433G_MOUSE
	P68254	1433T_MOUSE	14-3-3 protein theta	1433T_MOUSE	1433T_MOUSE
	Q9DBL9	ABHD5_MOUSE	1-acylglycerol-3-phosphate O-acyltransferase ABHD5		ABHD5_MOUSE
	Q8K3K7	PLCB_MOUSE	1-acyl-sn-glycerol-3-phosphate acyltransferase beta
	Q9D517	PLCC_MOUSE	1-acyl-sn-glycerol-3-phosphate acyltransferase gamma
	Q9CQ62	DECR_MOUSE	2,4-dienoyl-CoA reductase, mitochondrial (	DECR_MOUSE	DECR_MOUSE
	Q3TXS7	PSMD1_MOUSE	26S proteasome non-ATPase regulatory subunit 1
	Q8BG32	PSD11_MOUSE	26S proteasome non-ATPase regulatory subunit 11
	Q9D8W5	PSD12_MOUSE	26S proteasome non-ATPase regulatory subunit 12
	Q9WVJ2	PSD13_MOUSE	26S proteasome non-ATPase regulatory subunit 13
	O35593	PSDE_MOUSE	26S proteasome non-ATPase regulatory subunit 14
	Q8VDM4	PSMD2_MOUSE	26S proteasome non-ATPase regulatory subunit 2	PSMD2_MOUSE
	P14685	PSMD3_MOUSE	26S proteasome non-ATPase regulatory subunit 3	PSMD3_MOUSE
	O35226	PSMD4_MOUSE	26S proteasome non-ATPase regulatory subunit 4
	Q8BJY1	PSMD5_MOUSE	26S proteasome non-ATPase regulatory subunit 5
	Q99JI4	PSMD6_MOUSE	26S proteasome non-ATPase regulatory subunit 6
	P26516	PSMD7_MOUSE	26S proteasome non-ATPase regulatory subunit 7
	P62334	PRS10_MOUSE	26S proteasome regulatory subunit 10B	PRS10_MOUSE	PRS10_MOUSE
	P62192	PRS4_MOUSE	26S proteasome regulatory subunit 4	PRS4_MOUSE
	O88685	PRS6A_MOUSE	26S proteasome regulatory subunit 6A	PRS6A_MOUSE	PRS6A_MOUSE
	P54775	PRS6B_MOUSE	26S proteasome regulatory subunit 6B
	P46471	PRS7_MOUSE	26S proteasome regulatory subunit 7	PRS7_MOUSE
	P62196	PRS8_MOUSE	26S proteasome regulatory subunit 8	PRS8_MOUSE
	O08756	HCD2_MOUSE	3-hydroxyacyl-CoA dehydrogenase type-2	HCD2_MOUSE
	Q8QZS1	HIBCH_MOUSE	3-hydroxyisobutyryl-CoA hydrolase, mitochondrial
	Q921H8	THIKA_MOUSE	3-ketoacyl-CoA thiolase A, peroxisomal	THIKA_MOUSE	THIKA_MOUSE
	Q8BWT1	THIM_MOUSE	3-ketoacyl-CoA thiolase, mitochondrial	THIM_MOUSE
	Q99J99	THTM_MOUSE	3-mercaptopyruvate sulfurtransferase	THTM_MOUSE	THTM_MOUSE
	P63325	RS10_MOUSE	40S ribosomal protein S10
	P62281	RS11_MOUSE	40S ribosomal protein S11	RS11_MOUSE
	P62301	RS13_MOUSE	40S ribosomal protein S13
	P62264	RS14_MOUSE	40S ribosomal protein S14	RS14_MOUSE
	P62245	RS15A_MOUSE	40S ribosomal protein S15a
	P14131	RS16_MOUSE	40S ribosomal protein S16	RS16_MOUSE	RS16_MOUSE
	P63276	RS17_MOUSE	40S ribosomal protein S17
	P62270	RS18_MOUSE	40S ribosomal protein S18	RS18_MOUSE
	Q9CZX8	RS19_MOUSE	40S ribosomal protein S19
	P60867	RS20_MOUSE	40S ribosomal protein S20
	P62267	RS23_MOUSE	40S ribosomal protein S23	RS23_MOUSE
	P62849	RS24_MOUSE	40S ribosomal protein S24	RS24_MOUSE
	P62852	RS25_MOUSE	40S ribosomal protein S25
	P62855	RS26_MOUSE	40S ribosomal protein S26	RS26_MOUSE
	P62908	RS3_MOUSE	40S ribosomal protein S3	RS3_MOUSE	RS3_MOUSE
	P97351	RS3A_MOUSE	40S ribosomal protein S3a	RS3A_MOUSE		ELEVATED IN OBESE SAT EVs
	P97461	RS5_MOUSE	40S ribosomal protein S5	RS5_MOUSE
	P62082	RS7_MOUSE	40S ribosomal protein S7
	Q6ZWN5	RS9_MOUSE	40S ribosomal protein S9	RS9_MOUSE
	P14206	RSSA_MOUSE	40S ribosomal protein SA (Laminin receptor 1)	RSSA_MOUSE
	Q9JLJ2	AL9A1_MOUSE	4-trimethylaminobutyraldehyde dehydrogenase
	P63038	CH60_MOUSE	60 kDa heat shock protein, mitochondrial	CH60_MOUSE	CH60_MOUSE
	P14869	RLA0_MOUSE	60S acidic ribosomal protein P0	RLA0_MOUSE
	P99027	RLA2_MOUSE	60S acidic ribosomal protein P2
	Q6ZWV3	RL10_MOUSE	60S ribosomal protein L10
	P53026	RL10A_MOUSE	60S ribosomal protein L10a
	Q9CXW4	RL11_MOUSE	60S ribosomal protein L11
	P35979	RL12_MOUSE	60S ribosomal protein L12	RL12_MOUSE
	P19253	RL13A_MOUSE	60S ribosomal protein L13a (Tum-P198 antigen)	RL13A_MOUSE
	Q9CPR4	RL17_MOUSE	60S ribosomal protein L17
	P62717	RL18A_MOUSE	60S ribosomal protein L18a	RL18A_MOUSE
	O09167	RL21_MOUSE	60S ribosomal protein L21
	P67984	RL22_MOUSE	60S ribosomal protein L22
	P62830	RL23_MOUSE	60S ribosomal protein L23
	Q8BP67	RL24_MOUSE	60S ribosomal protein L24	RL24_MOUSE
	P61255	RL26_MOUSE	60S ribosomal protein L26
	P61358	RL27_MOUSE	60S ribosomal protein L27	RL27_MOUSE
	P14115	RL27A_MOUSE	60S ribosomal protein L27a
	P41105	RL28_MOUSE	60S ribosomal protein L28	RL28_MOUSE
	P27659	RL3_MOUSE	60S ribosomal protein L3	RL3_MOUSE
	Q9D1R9	RL34_MOUSE	60S ribosomal protein L34
	O55142	RL35A_MOUSE	60S ribosomal protein L35a
	P47962	RL5_MOUSE	60S ribosomal protein L5	RL5_MOUSE
	P47911	RL6_MOUSE	60S ribosomal protein L6	RL6_MOUSE	RL6_MOUSE
	P51410	RL9_MOUSE	60S ribosomal protein L9	RL9_MOUSE
	Q9DCD0	6PGD_MOUSE	6-phosphogluconate dehydrogenase, decarboxylating	6PGD_MOUSE
	Q9D2R0	AACS_MOUSE	Acetoacetyl-CoA synthetase	AACS_MOUSE
	Q8CAY6	THIC_MOUSE	Acetyl-CoA acetyltransferase, cytosolic
	Q8QZT1	THIL_MOUSE	Acetyl-CoA acetyltransferase, mitochondrial	THIL_MOUSE	THIL_MOUSE
	Q5SWU9	ACACA_MOUSE	Acetyl-CoA carboxylase 1	ACACA_MOUSE	ACACA_MOUSE
	Q9WV54	ASAH1_MOUSE	Acid ceramidase
	Q9EST5	AN32B_MOUSE	Acidic leucine-rich nuclear phosphoprotein 32 family member B
	Q99KI0	ACON_MOUSE	Aconitate hydratase, mitochondrial	ACON_MOUSE	ACON_MOUSE
	Q9Z2N8	ACL6A_MOUSE	Actin-like protein 6A
	P61161	ARP2_MOUSE	Actin-related protein 2
	Q9WV32	ARC1B_MOUSE	Actin-related protein 2/3 complex subunit 1B	ARC1B_MOUSE
	Q9CVB6	ARPC2_MOUSE	Actin-related protein 2/3 complex subunit 2
	Q9JM76	ARPC3_MOUSE	Actin-related protein 2/3 complex subunit 3
	P59999	ARPC4_MOUSE	Actin-related protein 2/3 complex subunit 4	ARPC4_MOUSE
	Q99JY9	ARP3_MOUSE	Actin-related protein 3	ARP3_MOUSE
	Q8R146	APEH_MOUSE	Acylamino-acid-releasing enzyme
	P08030	APT_MOUSE	Adenine phosphoribosyltransferase (
	P50247	SAHH_MOUSE	Adenosylhomocysteinase	SAHH_MOUSE
	P54822	PUR8_MOUSE	Adenylosuccinate lyase
	P40124	CAP1_MOUSE	Adenylyl cyclase-associated protein 1
	Q640N1	AEBP1_MOUSE	Adipocyte enhancer-binding protein 1		AEBP1_MOUSE
	Q9D7N9	APMAP_MOUSE	Adipocyte plasma membrane-associated protein	APMAP_MOUSE	APMAP_MOUSE
	Q60994	ADIPO_MOUSE	Adiponectin	ADIPO_MOUSE
	P51881	ADT2_MOUSE	ADP/ATP translocase 2	ADT2_MOUSE	ADT2_MOUSE
	P84078	ARF1_MOUSE	ADP-ribosylation factor 1
	P61750	ARF4_MOUSE	ADP-ribosylation factor 4		ARF4_MOUSE
	P84084	ARF5_MOUSE	ADP-ribosylation factor 5		ARF5_MOUSE
	P62331	ARF6_MOUSE	ADP-ribosylation factor 6
	Q9CQW2	ARL8B_MOUSE	ADP-ribosylation factor-like protein 8B
	Q8CG76	ARK72_MOUSE	Aflatoxin B1 aldehyde reductase member 2	ARK72_MOUSE
	Q8BGQ7	SYAC_MOUSE	Alanine--tRNA ligase, cytoplasmic
	P28474	ADHX_MOUSE	Alcohol dehydrogenase class-3
	E9Q3E1	AL3B2_MOUSE	Aldehyde dehydrogenase family 3 member B2
	O35945	AL1A7_MOUSE	Aldehyde dehydrogenase, cytosolic 1
	P47738	ALDH2_MOUSE	Aldehyde dehydrogenase, mitochondrial	ALDH2_MOUSE	ALDH2_MOUSE
	Q5SGK3	AOXB_MOUSE	Aldehyde oxidase 2
	Q9JII6	AK1A1_MOUSE	Aldo-keto reductase family 1 member A1		AK1A1_MOUSE
	P45376	ALDR_MOUSE	Aldo-keto reductase family 1 member B1	ALDR_MOUSE
	P45377	ALD2_MOUSE	Aldose reductase-related protein 2
	Q7TPR4	ACTN1_MOUSE	Alpha-actinin-1	ACTN1_MOUSE
	P57780	ACTN4_MOUSE	Alpha-actinin-4	ACTN4_MOUSE
	P61164	ACTZ_MOUSE	Alpha-centractin	ACTZ_MOUSE
	P51569	AGAL_MOUSE	Alpha-galactosidase A
	Q9QWR8	NAGAB_MOUSE	Alpha-N-acetylgalactosaminidase
	Q9DB05	SNAA_MOUSE	Alpha-soluble NSF attachment protein
	P31230	AIMP1_MOUSE	Aminoacyl tRNA synthase complex-interacting multifunctional protein 1
	Q8R010	AIMP2_MOUSE	Aminoacyl tRNA synthase complex-interacting multifunctional protein 2
	Q8VCT3	AMPB_MOUSE	Aminopeptidase B
	P97449	AMPN_MOUSE	Aminopeptidase N
	Q9Z1P8	ANGL4_MOUSE	Angiopoietin-related protein 4
	Q6P9J9	ANO6_MOUSE	Anoctamin-6		ANO6_MOUSE
	P11610	CD1D2_MOUSE	Antigen-presenting glycoprotein CD1d2
	P17426	AP2A1_MOUSE	AP-2 complex subunit alpha-1
	P17427	AP2A2_MOUSE	AP-2 complex subunit alpha-2	AP2A2_MOUSE
	Q9DBG3	AP2B1_MOUSE	AP-2 complex subunit beta
	P84091	AP2M1_MOUSE	AP-2 complex subunit mu (Plasma membrane adaptor AP-2 50 kDa protein)
	Q9Z1T1	AP3B1_MOUSE	AP-3 complex subunit beta-1
	O54774	AP3D1_MOUSE	AP-3 complex subunit delta-1
	E9Q414	APOB_MOUSE	Apolipoprotein B-100
	Q9Z0X1	AIFM1_MOUSE	Apoptosis-inducing factor 1, mitochondrial	AIFM1_MOUSE
	Q8BUE4	AIFM2_MOUSE	Apoptosis-inducing factor 2
	O54794	AQP7_MOUSE	Aquaporin-7
	Q9D0I9	SYRC_MOUSE	Arginine--tRNA ligase, cytoplasmic
	P50428	ARSA_MOUSE	Arylsulfatase A
	Q61024	ASNS_MOUSE	Asparagine synthetase	ASNS_MOUSE
	Q8BP47	SYNC_MOUSE	Asparagine--tRNA ligase, cytoplasmic
	Q922B2	SYDC_MOUSE	Aspartate--tRNA ligase, cytoplasmic
	Q9Z2W0	DNPEP_MOUSE	Aspartyl aminopeptidase
	Q91YH5	ATLA3_MOUSE	Atlastin-3	ATLA3_MOUSE	ATLA3_MOUSE
	Q03265	ATPA_MOUSE	ATP synthase subunit alpha, mitochondrial	ATPA_MOUSE	ATPA_MOUSE
	P56480	ATPB_MOUSE	ATP synthase subunit beta, mitochondrial	ATPB_MOUSE	ATPB_MOUSE	ELEVATED IN OBESE SAT EVs
	O54984	ASNA_MOUSE	ATPase Asna1
	P61222	ABCE1_MOUSE	ATP-binding cassette sub-family E member 1
	Q7TMS5	ABCG2_MOUSE	ATP-binding cassette sub-family G member 2 (CD antigen CD338)		ABCG2_MOUSE
	Q91V92	ACLY_MOUSE	ATP-citrate synthase	ACLY_MOUSE	ACLY_MOUSE
	Q9CZ42	NNRD_MOUSE	ATP-dependent (S)-NAD(P)H-hydrate dehydratase
	P12382	PFKAL_MOUSE	ATP-dependent 6-phosphofructokinase, liver type	PFKAL_MOUSE	PFKAL_MOUSE
	P47857	PFKAM_MOUSE	ATP-dependent 6-phosphofructokinase, muscle type
	Q9WUA3	PFKAP_MOUSE	ATP-dependent 6-phosphofructokinase, platelet type
	O70133	DHX9_MOUSE	ATP-dependent RNA helicase A	DHX9_MOUSE
	Q62167	DDX3X_MOUSE	ATP-dependent RNA helicase DDX3X	DDX3X_MOUSE
	Q6VVW5	ANPRB_MOUSE	Atrial natriuretic peptide receptor 2
	Q9CQC6	BZW1_MOUSE	Basic leucine zipper and W2 domain-containing protein 1
	Q61335	BAP31_MOUSE	B-cell receptor-associated protein 31
	Q61235	SNTB2_MOUSE	Beta-2-syntrophin
	Q8R5C5	ACTY_MOUSE	Beta-centractin
	P23780	BGAL_MOUSE	Beta-galactosidase
	P12265	BGLR_MOUSE	Beta-glucuronidase
	P29416	HEXA_MOUSE	Beta-hexosaminidase subunit alpha
	Q8CGC7	SYEP_MOUSE	Bifunctional glutamate/proline--tRNA ligase	SYEP_MOUSE
	Q9CWJ9	PUR9_MOUSE	Bifunctional purine biosynthesis protein PURH	PUR9_MOUSE
	Q9CY64	BIEA_MOUSE	Biliverdin reductase A
	Q8R016	BLMH_MOUSE	Bleomycin hydrolase
	O35855	BCAT2_MOUSE	Branched-chain-amino-acid aminotransferase, mitochondrial
	Q8K2Q7	BROX_MOUSE	BRO1 domain-containing protein BROX (BRO1 domain- and CAAX motif-containing protein)
	Q922D8	C1TC_MOUSE	C-1-tetrahydrofolate synthase, cytoplasmic	C1TC_MOUSE
	B2RQC6	PYR1_MOUSE	CAD protein	PYR1_MOUSE
	P61022	CHP1_MOUSE	Calcineurin B homologous protein 1	CHP1_MOUSE
	O88456	CPNS1_MOUSE	Calpain small subunit 1
	O08529	CAN2_MOUSE	Calpain-2 catalytic subunit
	P05132	KAPCA_MOUSE	cAMP-dependent protein kinase catalytic subunit alpha
	P68181	KAPCB_MOUSE	cAMP-dependent protein kinase catalytic subunit beta
	Q9DBC7	KAP0_MOUSE	cAMP-dependent protein kinase type I-alpha regulatory subunit
	P31324	KAP3_MOUSE	cAMP-dependent protein kinase type II-beta regulatory subunit	KAP3_MOUSE
	P48758	CBR1_MOUSE	Carbonyl reductase	CBR1_MOUSE	CBR1_MOUSE
	Q8K354	CBR3_MOUSE	Carbonyl reductase	CBR3_MOUSE
	P08074	CBR2_MOUSE	Carbonyl reductase (Adipocyte protein P27)
	P47934	CACP_MOUSE	Carnitine O-acetyltransferase	CACP_MOUSE
	P52825	CPT2_MOUSE	Carnitine O-palmitoyltransferase 2, mitochondrial	CPT2_MOUSE	CPT2_MOUSE
	Q9CYD3	CRTAP_MOUSE	Cartilage-associated protein
	P24270	CATA_MOUSE	Catalase	CATA_MOUSE
	O88587	COMT_MOUSE	Catechol O-methyltransferase
	Q02248	CTNB1_MOUSE	Catenin beta-1		CTNB1_MOUSE
	P10605	CATB_MOUSE	Cathepsin B
	P18242	CATD_MOUSE	Cathepsin D		CATD_MOUSE
	P24668	MPRD_MOUSE	Cation-dependent mannose-6-phosphate receptor		MPRD_MOUSE
	Q07113	MPRI_MOUSE	Cation-independent mannose-6-phosphate receptor (Insulin-like growth factor 2 receptor) (CD antigen CD222)		MPRI_MOUSE
	O54724	CAVN1_MOUSE	Caveolae-associated protein 1			ELEVATED IN OBESE VAT EVs
	P49817	CAV1_MOUSE	Caveolin-1	CAV1_MOUSE	CAV1_MOUSE
	Q9WVC3	CAV2_MOUSE	Caveolin-2		CAV2_MOUSE
	Q6ZQ08	CNOT1_MOUSE	CCR4-NOT transcription complex subunit 1
	O35566	CD151_MOUSE	CD151 antigen
	P41731	CD63_MOUSE	CD63 antigen		CD63_MOUSE
	P40240	CD9_MOUSE	CD9 antigen		CD9_MOUSE
	P60766	CDC42_MOUSE	Cell division control protein 42 homolog		CDC42_MOUSE
	P0C0A3	CHMP6_MOUSE	Charged multivesicular body protein 6
	Q9Z1Q5	CLIC1_MOUSE	Chloride intracellular channel protein 1	CLIC1_MOUSE	CLIC1_MOUSE
	Q9QYB1	CLIC4_MOUSE	Chloride intracellular channel protein 4
	Q6X893	CTL1_MOUSE	Choline transporter-like protein 1 (CD antigen CD92)		CTL1_MOUSE
	Q8BY89	CTL2_MOUSE	Choline transporter-like protein 2
	Q8VHY0	CSPG4_MOUSE	Chondroitin sulfate proteoglycan 4
	Q9CZU6	CISY_MOUSE	Citrate synthase, mitochondrial	CISY_MOUSE	CISY_MOUSE
	O08585	CLCA_MOUSE	Clathrin light chain A
	Q5SW19	CLU_MOUSE	Clustered mitochondria protein homolog
	Q06890	CLUS_MOUSE	Clusterin		CLUS_MOUSE
	O88783	FA5_MOUSE	Coagulation factor V
	Q8CIE6	COPA_MOUSE	Coatomer subunit alpha	COPA_MOUSE
	Q9JIF7	COPB_MOUSE	Coatomer subunit beta
	O55029	COPB2_MOUSE	Coatomer subunit beta'	COPB2_MOUSE
	Q5XJY5	COPD_MOUSE	Coatomer subunit delta
	Q9QZE5	COPG1_MOUSE	Coatomer subunit gamma-1
	Q9QXK3	COPG2_MOUSE	Coatomer subunit gamma-2
	P02463	CO4A1_MOUSE	Collagen alpha-1(IV) chain
	Q04857	CO6A1_MOUSE	Collagen alpha-1(VI) chain	CO6A1_MOUSE	CO6A1_MOUSE
	O35206	COFA1_MOUSE	Collagen alpha-1(XV) chain		COFA1_MOUSE
	P08122	CO4A2_MOUSE	Collagen alpha-2(IV) chain		CO4A2_MOUSE	ELEVATED IN OBESE SAT EVs
	Q02788	CO6A2_MOUSE	Collagen alpha-2(VI) chain	CO6A2_MOUSE	CO6A2_MOUSE
	Q99LD4	CSN1_MOUSE	COP9 signalosome complex subunit 1
	P61202	CSN2_MOUSE	COP9 signalosome complex subunit 2
	O88544	CSN4_MOUSE	COP9 signalosome complex subunit 4
	Q8C166	CPNE1_MOUSE	Copine-1		CPNE1_MOUSE
	P59108	CPNE2_MOUSE	Copine-2
	Q9WUM3	COR1B_MOUSE	Coronin-1B	COR1B_MOUSE
	P50172	DHI1_MOUSE	Corticosteroid 11-beta-dehydrogenase isozyme 1
	O88712	CTBP1_MOUSE	C-terminal-binding protein 1
	P70303	PYRG2_MOUSE	CTP synthase 2
	Q91V08	CLC2D_MOUSE	C-type lectin domain family 2 member D
	Q9D4H8	CUL2_MOUSE	Cullin-2
	Q3TCH7	CUL4A_MOUSE	Cullin-4A
	Q6ZQ38	CAND1_MOUSE	Cullin-associated NEDD8-dissociated protein 1	CAND1_MOUSE
	P30285	CDK4_MOUSE	Cyclin-dependent kinase 4
	P21460	CYTC_MOUSE	Cystatin-C		CYTC_MOUSE
	Q9DBE0	CSAD_MOUSE	Cysteine sulfinic acid decarboxylase	CSAD_MOUSE		ELEVATED IN OBESE SAT EVs
	P56395	CYB5_MOUSE	Cytochrome b5
	Q9CQX2	CYB5B_MOUSE	Cytochrome b5 type B
	P62897	CYC_MOUSE	Cytochrome c, somatic
	P33267	CP2F2_MOUSE	Cytochrome P450 2F2		CP2F2_MOUSE
	P28271	ACOC_MOUSE	Cytoplasmic aconitate hydratase	ACOC_MOUSE
	Q9JHU4	DYHC1_MOUSE	Cytoplasmic dynein 1 heavy chain 1	DYHC1_MOUSE	DYHC1_MOUSE
	O88487	DC1I2_MOUSE	Cytoplasmic dynein 1 intermediate chain 2
	Q8R1Q8	DC1L1_MOUSE	Cytoplasmic dynein 1 light intermediate chain 1
	Q7TMB8	CYFP1_MOUSE	Cytoplasmic FMR1-interacting protein 1	CYFP1_MOUSE
	Q9CPY7	AMPL_MOUSE	Cytosol aminopeptidase	AMPL_MOUSE
	Q91V12	BACH_MOUSE	Cytosolic acyl coenzyme A thioester hydrolase
	Q9D1A2	CNDP2_MOUSE	Cytosolic non-specific dipeptidase
	P10518	HEM2_MOUSE	Delta-aminolevulinic acid dehydratase	HEM2_MOUSE
	Q60710	SAMH1_MOUSE	Deoxynucleoside triphosphate triphosphohydrolase SAMHD1
	Q8BMF4	ODP2_MOUSE	Dihydrolipoyllysine-residue acetyltransferase component of pyruvate dehydrogenase complex, mitochondrial	ODP2_MOUSE	ODP2_MOUSE
	Q8BVI4	DHPR_MOUSE	Dihydropteridine reductase
	O08553	DPYL2_MOUSE	Dihydropyrimidinase-related protein 2
	P31428	DPEP1_MOUSE	Dipeptidase 1		DPEP1_MOUSE
	Q3UH60	DIP2B_MOUSE	Disco-interacting protein 2 homolog B
	Q3U1J4	DDB1_MOUSE	DNA damage-binding protein 1
	P28352	APEX1_MOUSE	DNA-(apurinic or apyrimidinic site) lyase
	O08788	DCTN1_MOUSE	Dynactin subunit 1
	Q8K1M6	DNM1L_MOUSE	Dynamin-1-like protein
	P39054	DYN2_MOUSE	Dynamin-2
	P58281	OPA1_MOUSE	Dynamin-like 120 kDa protein, mitochondrial	OPA1_MOUSE
	P46935	NEDD4_MOUSE	E3 ubiquitin-protein ligase NEDD4	NEDD4_MOUSE
	A2AN08	UBR4_MOUSE	E3 ubiquitin-protein ligase UBR4
	Q8CCJ3	UFL1_MOUSE	E3 UFM1-protein ligase 1
	Q8BH64	EHD2_MOUSE	EH domain-containing protein 2	EHD2_MOUSE	EHD2_MOUSE
	Q9EQP2	EHD4_MOUSE	EH domain-containing protein 4
	E9PVA8	GCN1_MOUSE	eIF-2-alpha kinase activator GCN1
	Q99LC5	ETFA_MOUSE	Electron transfer flavoprotein subunit alpha, mitochondrial	ETFA_MOUSE	ETFA_MOUSE
	Q9DCW4	ETFB_MOUSE	Electron transfer flavoprotein subunit beta	ETFB_MOUSE	ETFB_MOUSE
	P57776	EF1D_MOUSE	Elongation factor 1-delta (EF-1-delta)
	Q9D8N0	EF1G_MOUSE	Elongation factor 1-gamma (EF-1-gamma) (eEF-1B gamma)	EF1G_MOUSE
	Q8BFR5	EFTU_MOUSE	Elongation factor Tu, mitochondrial
	Q7TT37	ELP1_MOUSE	Elongator complex protein 1
	P20029	BIP_MOUSE	Endoplasmic reticulum chaperone BiP (78 kDa glucose-regulated protein) (GRP-78)	BIP_MOUSE
	P08113	ENPL_MOUSE	Endoplasmin (94 kDa glucose-regulated protein) (GRP-94)	ENPL_MOUSE	ENPL_MOUSE	ELEVATED IN OBESE SAT EVs
	P42125	ECI1_MOUSE	Enoyl-CoA delta isomerase 1, mitochondrial
	Q9D379	HYEP_MOUSE	Epoxide hydrolase 1	HYEP_MOUSE
	Q9CQM2	ERD22_MOUSE	ER lumen protein-retaining receptor 2
	Q8R180	ERO1A_MOUSE	ERO1-like protein alpha	ERO1A_MOUSE	ERO1A_MOUSE
	P60843	IF4A1_MOUSE	Eukaryotic initiation factor 4A-I	IF4A1_MOUSE	IF4A1_MOUSE
	P10630	IF4A2_MOUSE	Eukaryotic initiation factor 4A-II
	Q91VC3	IF4A3_MOUSE	Eukaryotic initiation factor 4A-III
	Q8BWY3	ERF1_MOUSE	Eukaryotic peptide chain release factor subunit 1
	Q6ZWX6	IF2A_MOUSE	Eukaryotic translation initiation factor 2 subunit 1
	Q9Z0N1	IF2G_MOUSE	Eukaryotic translation initiation factor 2 subunit 3, X-linked
	P23116	EIF3A_MOUSE	Eukaryotic translation initiation factor 3 subunit A	EIF3A_MOUSE
	Q8JZQ9	EIF3B_MOUSE	Eukaryotic translation initiation factor 3 subunit B
	Q8R1B4	EIF3C_MOUSE	Eukaryotic translation initiation factor 3 subunit C
	O70194	EIF3D_MOUSE	Eukaryotic translation initiation factor 3 subunit D
	P60229	EIF3E_MOUSE	Eukaryotic translation initiation factor 3 subunit E
	Q9DCH4	EIF3F_MOUSE	Eukaryotic translation initiation factor 3 subunit F
	Q9QZD9	EIF3I_MOUSE	Eukaryotic translation initiation factor 3 subunit I	EIF3I_MOUSE
	Q8QZY1	EIF3L_MOUSE	Eukaryotic translation initiation factor 3 subunit L
	Q6NZJ6	IF4G1_MOUSE	Eukaryotic translation initiation factor 4 gamma 1
	P63242	IF5A1_MOUSE	Eukaryotic translation initiation factor 5A-1
	P56564	EAA1_MOUSE	Excitatory amino acid transporter 1
	Q6P5F9	XPO1_MOUSE	Exportin-1
	Q9ERK4	XPO2_MOUSE	Exportin-2
	Q9EPK7	XPO7_MOUSE	Exportin-7
	Q3U7R1	ESYT1_MOUSE	Extended synaptotagmin-1	ESYT1_MOUSE
	P47753	CAZA1_MOUSE	F-actin-capping protein subunit alpha-1
	P47754	CAZA2_MOUSE	F-actin-capping protein subunit alpha-2
	P47757	CAPZB_MOUSE	F-actin-capping protein subunit beta
	Q920E5	FPPS_MOUSE	Farnesyl pyrophosphate synthase
	Q61553	FSCN1_MOUSE	Fascin
	P19096	FAS_MOUSE	Fatty acid synthase	FAS_MOUSE	FAS_MOUSE
	Q05816	FABP5_MOUSE	Fatty acid-binding protein 5	FABP5_MOUSE	FABP5_MOUSE
	P04117	FABP4_MOUSE	Fatty acid-binding protein, adipocyte (3T3-L1 lipid-binding protein) (Adipocyte lipid-binding protein)	FABP4_MOUSE	FABP4_MOUSE	ELEVATED IN OBESE VAT EVs
	Q8CIB5	FERM2_MOUSE	Fermitin family homolog 2
	P09528	FRIH_MOUSE	Ferritin heavy chain	FRIH_MOUSE
	P29391	FRIL1_MOUSE	Ferritin light chain 1	FRIL1_MOUSE
	P37889	FBLN2_MOUSE	Fibulin-2	FBLN2_MOUSE	FBLN2_MOUSE
	Q8BTM8	FLNA_MOUSE	Filamin-A	FLNA_MOUSE
	Q80X90	FLNB_MOUSE	Filamin-B
	O08917	FLOT1_MOUSE	Flotillin-1		FLOT1_MOUSE
	Q60634	FLOT2_MOUSE	Flotillin-2
	P05064	ALDOA_MOUSE	Fructose-bisphosphate aldolase A	ALDOA_MOUSE	ALDOA_MOUSE
	Q9R0N0	GALK1_MOUSE	Galactokinase
	P16110	LEG3_MOUSE	Galectin-3 (Gal-3) (Mac-2 antigen)
	Q07797	LG3BP_MOUSE	Galectin-3-binding protein	LG3BP_MOUSE	LG3BP_MOUSE
	P23591	FCL_MOUSE	GDP-L-fucose synthase (Tum-P35B antigen)
	Q8K0C9	GMDS_MOUSE	GDP-mannose 4,6 dehydratase	GMDS_MOUSE
	Q9Z1Z0	USO1_MOUSE	General vesicular transport factor p115
	Q00612	G6PD1_MOUSE	Glucose-6-phosphate 1-dehydrogenase X	G6PD1_MOUSE
	P06745	G6PI_MOUSE	Glucose-6-phosphate isomerase		G6PI_MOUSE
	P26443	DHE3_MOUSE	Glutamate dehydrogenase 1, mitochondrial	DHE3_MOUSE
	P47856	GFPT1_MOUSE	Glutamine--fructose-6-phosphate aminotransferase
	Q8BML9	SYQ_MOUSE	Glutamine--tRNA ligase
	P16406	AMPE_MOUSE	Glutamyl aminopeptidase (CD antigen CD249)
	P10649	GSTM1_MOUSE	Glutathione S-transferase Mu 1
	P15626	GSTM2_MOUSE	Glutathione S-transferase Mu 2
	O09131	GSTO1_MOUSE	Glutathione S-transferase omega-1		GSTO1_MOUSE
	P19157	GSTP1_MOUSE	Glutathione S-transferase P 1 (Preadipocyte growth factor)	GSTP1_MOUSE	GSTP1_MOUSE
	P51855	GSHB_MOUSE	Glutathione synthetase
	P13707	GPDA_MOUSE	Glycerol-3-phosphate dehydrogenase	GPDA_MOUSE	GPDA_MOUSE	ELEVATED IN OBESE VAT EVs
	Q9CZD3	GARS_MOUSE	Glycine--tRNA ligase	GARS_MOUSE
	Q9Z1E4	GYS1_MOUSE	Glycogen [starch] synthase, muscle	GYS1_MOUSE	GYS1_MOUSE
	Q8CI94	PYGB_MOUSE	Glycogen phosphorylase, brain form	PYGB_MOUSE
	O70310	NMT1_MOUSE	Glycylpeptide N-tetradecanoyltransferase 1
	Q91Z53	GRHPR_MOUSE	Glyoxylate reductase/hydroxypyruvate reductase
	Q9QZF2	GPC1_MOUSE	Glypican-1	GPC1_MOUSE
	Q61411	RASH_MOUSE	GTPase Hras
	P62827	RAN_MOUSE	GTP-binding nuclear protein Ran	RAN_MOUSE
	P36536	SAR1A_MOUSE	GTP-binding protein SAR1a
	Q9CQC9	SAR1B_MOUSE	GTP-binding protein SAR1b
	P18872	GNAO_MOUSE	Guanine nucleotide-binding protein G(o) subunit alpha	GNAO_MOUSE	GNAO_MOUSE
	Q6R0H7	GNAS1_MOUSE	Guanine nucleotide-binding protein G(s) subunit alpha isoforms XLas		GNAS1_MOUSE
	P21278	GNA11_MOUSE	Guanine nucleotide-binding protein subunit alpha-11	GNA11_MOUSE
	Q9ESX5	DKC1_MOUSE	H/ACA ribonucleoprotein complex subunit DKC1
	Q61696	HS71A_MOUSE	Heat shock 70 kDa protein 1A
	Q61316	HSP74_MOUSE	Heat shock 70 kDa protein 4	HSP74_MOUSE
	P07901	HS90A_MOUSE	Heat shock protein HSP 90-alpha	HS90A_MOUSE	HS90A_MOUSE
	Q99LI8	HGS_MOUSE	Hepatocyte growth factor-regulated tyrosine kinase substrate
	Q99020	ROAA_MOUSE	Heterogeneous nuclear ribonucleoprotein A/B
	Q8BG05	ROA3_MOUSE	Heterogeneous nuclear ribonucleoprotein A3
	Q60668	HNRPD_MOUSE	Heterogeneous nuclear ribonucleoprotein D0
	Q9Z2X1	HNRPF_MOUSE	Heterogeneous nuclear ribonucleoprotein F
	O35737	HNRH1_MOUSE	Heterogeneous nuclear ribonucleoprotein H	HNRH1_MOUSE
	P61979	HNRPK_MOUSE	Heterogeneous nuclear ribonucleoprotein K
	Q7TMK9	HNRPQ_MOUSE	Heterogeneous nuclear ribonucleoprotein Q
	Q8VEK3	HNRPU_MOUSE	Heterogeneous nuclear ribonucleoprotein U	HNRPU_MOUSE
	P17710	HXK1_MOUSE	Hexokinase-1
	P70349	HINT1_MOUSE	Histidine triad nucleotide-binding protein 1
	P10922	H10_MOUSE	Histone H1.0	H10_MOUSE
	P43275	H11_MOUSE	Histone H1.1
	P15864	H12_MOUSE	Histone H1.2	H12_MOUSE
	P43274	H14_MOUSE	Histone H1.4	H14_MOUSE
	Q3THW5	H2AV_MOUSE	Histone H2A.V
	Q8CGP2	H2B1P_MOUSE	Histone H2B type 1-P
	P84228	H32_MOUSE	Histone H3.2	H32_MOUSE	H32_MOUSE
	P54310	LIPS_MOUSE	Hormone-sensitive lipase	LIPS_MOUSE	LIPS_MOUSE
	Q99L47	F10A1_MOUSE	Hsc70-interacting protein
	P00493	HPRT_MOUSE	Hypoxanthine-guanine phosphoribosyltransferase
	Q61559	FCGRN_MOUSE	IgG receptor FcRn large subunit p51
	P70168	IMB1_MOUSE	Importin subunit beta-1	IMB1_MOUSE	IMB1_MOUSE
	Q8BKC5	IPO5_MOUSE	Importin-5
	Q9D819	IPYR_MOUSE	Inorganic pyrophosphatase (
	Q61739	ITA6_MOUSE	Integrin alpha-6 (CD49 antigen-like family member F)	ITA6_MOUSE
	P43406	ITAV_MOUSE	Integrin alpha-V (CD antigen CD51)		ITAV_MOUSE
	Q99J93	IFM2_MOUSE	Interferon-induced transmembrane protein 2
	P25085	IL1RA_MOUSE	Interleukin-1 receptor antagonist protein
	Q9D6R2	IDH3A_MOUSE	Isocitrate dehydrogenase [NAD] subunit alpha, mitochondrial	IDH3A_MOUSE	IDH3A_MOUSE
	P70404	IDHG1_MOUSE	Isocitrate dehydrogenase [NAD] subunit gamma 1, mitochondrial	IDHG1_MOUSE
	O88844	IDHC_MOUSE	Isocitrate dehydrogenase [NADP] cytoplasmic	IDHC_MOUSE	IDHC_MOUSE
	P54071	IDHP_MOUSE	Isocitrate dehydrogenase [NADP], mitochondrial	IDHP_MOUSE
	Q8BU30	SYIC_MOUSE	Isoleucine--tRNA ligase, cytoplasmic
	Q8K274	KT3K_MOUSE	Ketosamine-3-kinase
	Q9CPU0	LGUL_MOUSE	Lactoylglutathione lyase
	P97927	LAMA4_MOUSE	Laminin subunit alpha-4	LAMA4_MOUSE	LAMA4_MOUSE
	P02469	LAMB1_MOUSE	Laminin subunit beta-1	LAMB1_MOUSE	LAMB1_MOUSE
	P02468	LAMC1_MOUSE	Laminin subunit gamma-1	LAMC1_MOUSE	LAMC1_MOUSE
	Q8BLN5	ERG7_MOUSE	Lanosterol synthase
	Q922Q8	LRC59_MOUSE	Leucine-rich repeat-containing protein 59
	Q8BMJ2	SYLC_MOUSE	Leucine--tRNA ligase, cytoplasmic
	Q8C129	LCAP_MOUSE	Leucyl-cystinyl aminopeptidase	LCAP_MOUSE	LCAP_MOUSE
	Q61735	CD47_MOUSE	Leukocyte surface antigen CD47
	P11152	LIPL_MOUSE	Lipoprotein lipase	LIPL_MOUSE	LIPL_MOUSE
	P06151	LDHA_MOUSE	L-lactate dehydrogenase A chain	LDHA_MOUSE	LDHA_MOUSE
	P16125	LDHB_MOUSE	L-lactate dehydrogenase B chain	LDHB_MOUSE	LDHB_MOUSE
	P51174	ACADL_MOUSE	Long-chain specific acyl-CoA dehydrogenase, mitochondrial	ACADL_MOUSE	ACADL_MOUSE
	P41216	ACSL1_MOUSE	Long-chain-fatty-acid--CoA ligase 1	ACSL1_MOUSE	ACSL1_MOUSE
	P32067	LA_MOUSE	Lupus La protein homolog	LA_MOUSE
	Q91X52	DCXR_MOUSE	L-xylulose reductase
	Q99MN1	SYK_MOUSE	Lysine--tRNA ligase	SYK_MOUSE
	P24638	PPAL_MOUSE	Lysosomal acid phosphatase
	Q7TMR0	PCP_MOUSE	Lysosomal Pro-X carboxypeptidase
	O35114	SCRB2_MOUSE	Lysosome membrane protein 2
	P11438	LAMP1_MOUSE	Lysosome-associated membrane glycoprotein 1 (LAMP-1) (CD107 antigen-like family member A)			ELEVATED IN OBESE SAT EVs
	P34884	MIF_MOUSE	Macrophage migration inhibitory factor (MIF)		MIF_MOUSE
	P24452	CAPG_MOUSE	Macrophage-capping protein
	Q9EQK5	MVP_MOUSE	Major vault protein (MVP)	MVP_MOUSE	MVP_MOUSE
	P14152	MDHC_MOUSE	Malate dehydrogenase, cytoplasmic	MDHC_MOUSE
	P08249	MDHM_MOUSE	Malate dehydrogenase, mitochondrial	MDHM_MOUSE	MDHM_MOUSE
	Q9WVL0	MAAI_MOUSE	Maleylacetoacetate isomerase	MAAI_MOUSE
	P53690	MMP14_MOUSE	Matrix metalloproteinase-14 (MMP-14)
	P45952	ACADM_MOUSE	Medium-chain specific acyl-CoA dehydrogenase, mitochondrial	ACADM_MOUSE	ACADM_MOUSE
	O70423	AOC3_MOUSE	Membrane primary amine oxidase	AOC3_MOUSE	AOC3_MOUSE
	P17563	SBP1_MOUSE	Methanethiol oxidase
	Q99LB6	MAT2B_MOUSE	Methionine adenosyltransferase 2 subunit beta
	Q68FL6	SYMC_MOUSE	Methionine--tRNA ligase, cytoplasmic
	Q9EQ20	MMSA_MOUSE	Methylmalonate-semialdehyde dehydrogenase [acylating], mitochondrial	MMSA_MOUSE	MMSA_MOUSE
	P16332	MUTA_MOUSE	Methylmalonyl-CoA mutase, mitochondrial
	P63085	MK01_MOUSE	Mitogen-activated protein kinase 1 (MAP kinase 1) (Extracellular signal-regulated kinase 2) (ERK-2)
	Q63844	MK03_MOUSE	Mitogen-activated protein kinase 3 (MAP kinase 3) (Extracellular signal-regulated kinase 1) (ERK-1) (Insulin-stimulated MAP2 kinase)
	Q9WVA3	BUB3_MOUSE	Mitotic checkpoint protein BUB3
	O35678	MGLL_MOUSE	Monoglyceride lipase
	Q9R0E1	PLOD3_MOUSE	Multifunctional procollagen lysine hydroxylase and glycosyltransferase LH3	PLOD3_MOUSE	PLOD3_MOUSE
	Q7TPV4	MBB1A_MOUSE	Myb-binding protein 1A
	Q69ZN7	MYOF_MOUSE	Myoferlin	MYOF_MOUSE	MYOF_MOUSE
	Q60605	MYL6_MOUSE	Myosin light polypeptide 6		MYL6_MOUSE
	Q3THE2	ML12B_MOUSE	Myosin regulatory light chain 12B
	Q61879	MYH10_MOUSE	Myosin-10	MYH10_MOUSE
	Q8BFR4	GNS_MOUSE	N-acetylglucosamine-6-sulfatase
	P82343	RENBP_MOUSE	N-acylglucosamine 2-epimerase
	Q64669	NQO1_MOUSE	NAD(P)H dehydrogenase [quinone] 1
	Q9DCN2	NB5R3_MOUSE	NADH-cytochrome b5 reductase 3		NB5R3_MOUSE
	Q61578	ADRO_MOUSE	NADPH:adrenodoxin oxidoreductase, mitochondrial
	P28660	NCKP1_MOUSE	Nck-associated protein 1 (Membrane-associated protein HEM-2)
	Q61391	NEP_MOUSE	Neprilysin (CD antigen CD10)
	Q8BHN3	GANAB_MOUSE	Neutral alpha-glucosidase AB
	P51912	AAAT_MOUSE	Neutral amino acid transporter B(0) (ATB(0)) (ASC-like Na(+)-dependent neutral amino acid transporter ASCT2) (Insulin-activated amino acid transporter)	AAAT_MOUSE	AAAT_MOUSE	ELEVATED IN OBESE SAT EVs
	P57716	NICA_MOUSE	Nicastrin
	P10493	NID1_MOUSE	Nidogen-1	NID1_MOUSE	NID1_MOUSE
	Q99K48	NONO_MOUSE	Non-POU domain-containing octamer-binding protein
	O35604	NPC1_MOUSE	NPC intracellular cholesterol transporter 1
	Q3UYV9	NCBP1_MOUSE	Nuclear cap-binding protein subunit 1
	Q9D6Z1	NOP56_MOUSE	Nucleolar protein 56
	Q6DFW4	NOP58_MOUSE	Nucleolar protein 58
	P09405	NUCL_MOUSE	Nucleolin
	Q61937	NPM_MOUSE	Nucleophosmin
	P28656	NP1L1_MOUSE	Nucleosome assembly protein 1-like 1
	Q78ZA7	NP1L4_MOUSE	Nucleosome assembly protein 1-like 4
	Q9CZ30	OLA1_MOUSE	Obg-like ATPase 1		OLA1_MOUSE
	P29758	OAT_MOUSE	Ornithine aminotransferase, mitochondrial
	A2A8Z1	OSBL9_MOUSE	Oxysterol-binding protein-related protein 9
	Q9JJX6	P2RX4_MOUSE	P2X purinoceptor 4
	Q8BJ56	PLPL2_MOUSE	Patatin-like phospholipase domain-containing protein 2 (Adipose triglyceride lipase)	PLPL2_MOUSE
	Q8BFY6	PEF1_MOUSE	Peflin
	P30412	PPIC_MOUSE	Peptidyl-prolyl cis-trans isomerase C (Cyclophilin C)
	Q8CGN5	PLIN1_MOUSE	Perilipin-1 (Lipid droplet-associated protein) (Perilipin A)	PLIN1_MOUSE
	O88492	PLIN4_MOUSE	Perilipin-4 (Adipocyte protein S3-12)	PLIN4_MOUSE
	Q62009	POSTN_MOUSE	Periostin
	Q61171	PRDX2_MOUSE	Peroxiredoxin-2		PRDX2_MOUSE
	Q9R0H0	ACOX1_MOUSE	Peroxisomal acyl-coenzyme A oxidase 1
	Q9DBM2	ECHP_MOUSE	Peroxisomal bifunctional enzyme
	P51660	DHB4_MOUSE	Peroxisomal multifunctional enzyme type 2	DHB4_MOUSE	DHB4_MOUSE
	Q8C0C7	SYFA_MOUSE	Phenylalanine--tRNA ligase alpha subunit	SYFA_MOUSE
	Q9WUA2	SYFB_MOUSE	Phenylalanine--tRNA ligase beta subunit
	Q8VEM8	MPCP_MOUSE	Phosphate carrier protein, mitochondrial	MPCP_MOUSE
	Q9EP69	SAC1_MOUSE	Phosphatidylinositide phosphatase SAC1
	Q7M6Y3	PICAL_MOUSE	Phosphatidylinositol-binding clathrin assembly protein
	Q8BH04	PCKGM_MOUSE	Phosphoenolpyruvate carboxykinase [GTP], mitochondrial	PCKGM_MOUSE
	Q8R2H9	PHOP1_MOUSE	Phosphoethanolamine/phosphocholine phosphatase
	Q9D0F9	PGM1_MOUSE	Phosphoglucomutase-1	PGM1_MOUSE
	Q9DBJ1	PGAM1_MOUSE	Phosphoglycerate mutase 1	PGAM1_MOUSE	PGAM1_MOUSE
	Q61469	PLPP1_MOUSE	Phospholipid phosphatase 1
	Q99JY8	PLPP3_MOUSE	Phospholipid phosphatase 3
	Q9JIZ9	PLS3_MOUSE	Phospholipid scramblase 3		PLS3_MOUSE
	P55065	PLTP_MOUSE	Phospholipid transfer protein (Lipid transfer protein II)
	Q9D0M1	KPRA_MOUSE	Phosphoribosyl pyrophosphate synthase-associated protein 1
	Q5SUR0	PUR4_MOUSE	Phosphoribosylformylglycinamidine synthase
	Q99K85	SERC_MOUSE	Phosphoserine aminotransferase	SERC_MOUSE
	G5E829	AT2B1_MOUSE	Plasma membrane calcium-transporting ATPase 1	AT2B1_MOUSE
	Q08857	CD36_MOUSE	Platelet glycoprotein 4 (CD antigen CD36)	CD36_MOUSE	CD36_MOUSE
	P63005	LIS1_MOUSE	Platelet-activating factor acetylhydrolase IB subunit alpha
	P05622	PGFRB_MOUSE	Platelet-derived growth factor receptor beta (CD antigen CD140b)
	Q9QXS1	PLEC_MOUSE	Plectin
	B2RXS4	PLXB2_MOUSE	Plexin-B2
	P60335	PCBP1_MOUSE	Poly(rC)-binding protein 1	PCBP1_MOUSE
	Q61990	PCBP2_MOUSE	Poly(rC)-binding protein 2
	P29341	PABP1_MOUSE	Polyadenylate-binding protein 1	PABP1_MOUSE
	P48678	LMNA_MOUSE	Prelamin-A/C	LMNA_MOUSE
	Q99KP6	PRP19_MOUSE	Pre-mRNA-processing factor 19
	O35286	DHX15_MOUSE	Pre-mRNA-splicing factor ATP-dependent RNA helicase DHX15
	Q9CQF9	PCYOX_MOUSE	Prenylcysteine oxidase	PCYOX_MOUSE
	Q501J6	DDX17_MOUSE	Probable ATP-dependent RNA helicase DDX17	DDX17_MOUSE
	Q61656	DDX5_MOUSE	Probable ATP-dependent RNA helicase DDX5	DDX5_MOUSE
	P54823	DDX6_MOUSE	Probable ATP-dependent RNA helicase DDX6
	P70398	USP9X_MOUSE	Probable ubiquitin carboxyl-terminal hydrolase FAF-X
	Q8K297	GT251_MOUSE	Procollagen galactosyltransferase 1
	Q9R0E2	PLOD1_MOUSE	Procollagen-lysine,2-oxoglutarate 5-dioxygenase 1	PLOD1_MOUSE	PLOD1_MOUSE
	Q9JK53	PRELP_MOUSE	Prolargin
	Q91ZX7	LRP1_MOUSE	Prolow-density lipoprotein receptor-related protein 1	LRP1_MOUSE	LRP1_MOUSE
	Q60715	P4HA1_MOUSE	Prolyl 4-hydroxylase subunit alpha-1 (4-PH alpha-1)		P4HA1_MOUSE
	Q60716	P4HA2_MOUSE	Prolyl 4-hydroxylase subunit alpha-2 (4-PH alpha-2)
	Q9QUR6	PPCE_MOUSE	Prolyl endopeptidase
	Q61207	SAP_MOUSE	Prosaposin
	Q8BWM0	PGES2_MOUSE	Prostaglandin E synthase 2
	Q9JKV1	ADRM1_MOUSE	Proteasomal ubiquitin receptor ADRM1
	P97371	PSME1_MOUSE	Proteasome activator complex subunit 1
	P97372	PSME2_MOUSE	Proteasome activator complex subunit 2
	Q6PDI5	ECM29_MOUSE	Proteasome adapter and scaffold protein ECM29
	Q9R1P4	PSA1_MOUSE	Proteasome subunit alpha type-1	PSA1_MOUSE
	P49722	PSA2_MOUSE	Proteasome subunit alpha type-2
	O70435	PSA3_MOUSE	Proteasome subunit alpha type-3	PSA3_MOUSE
	Q9R1P0	PSA4_MOUSE	Proteasome subunit alpha type-4
	Q9Z2U1	PSA5_MOUSE	Proteasome subunit alpha type-5
	Q9QUM9	PSA6_MOUSE	Proteasome subunit alpha type-6	PSA6_MOUSE
	Q9Z2U0	PSA7_MOUSE	Proteasome subunit alpha type-7
	O09061	PSB1_MOUSE	Proteasome subunit beta type-1
	Q9R1P3	PSB2_MOUSE	Proteasome subunit beta type-2
	Q9R1P1	PSB3_MOUSE	Proteasome subunit beta type-3
	O55234	PSB5_MOUSE	Proteasome subunit beta type-5
	Q60692	PSB6_MOUSE	Proteasome subunit beta type-6
	Q9JIF0	ANM1_MOUSE	Protein arginine N-methyltransferase 1
	P09103	PDIA1_MOUSE	Protein disulfide-isomerase	PDIA1_MOUSE	PDIA1_MOUSE
	P27773	PDIA3_MOUSE	Protein disulfide-isomerase A3	PDIA3_MOUSE	PDIA3_MOUSE
	Q922R8	PDIA6_MOUSE	Protein disulfide-isomerase A6	PDIA6_MOUSE	PDIA6_MOUSE
	Q99JB8	PACN3_MOUSE	Protein kinase C and casein kinase II substrate protein 3
	Q91VH6	MEMO1_MOUSE	Protein MEMO1
	Q62433	NDRG1_MOUSE	Protein NDRG1
	Q3UM45	PP1R7_MOUSE	Protein phosphatase 1 regulatory subunit 7	PP1R7_MOUSE
	P08207	S10AA_MOUSE	Protein S100-A10		S10AA_MOUSE
	P50543	S10AB_MOUSE	Protein S100-A11		S10AB_MOUSE
	Q01405	SC23A_MOUSE	Protein transport protein Sec23A
	Q3UPL0	SC31A_MOUSE	Protein transport protein Sec31A
	Q3TH73	TTYH2_MOUSE	Protein tweety homolog 2
	Q6P5F7	TTYH3_MOUSE	Protein tweety homolog 3	TTYH3_MOUSE
	P19221	THRB_MOUSE	Prothrombin
	P23492	PNPH_MOUSE	Purine nucleoside phosphorylase
	Q11011	PSA_MOUSE	Puromycin-sensitive aminopeptidase
	Q68FL4	SAHH3_MOUSE	Putative adenosylhomocysteinase 3 (
	Q3TCN2	PLBL2_MOUSE	Putative phospholipase B-like 2
	Q05920	PYC_MOUSE	Pyruvate carboxylase, mitochondrial	PYC_MOUSE	PYC_MOUSE
	P35486	ODPA_MOUSE	Pyruvate dehydrogenase E1 component subunit alpha, somatic form, mitochondrial	ODPA_MOUSE
	Q9D051	ODPB_MOUSE	Pyruvate dehydrogenase E1 component subunit beta, mitochondrial	ODPB_MOUSE	ODPB_MOUSE
	P50396	GDIA_MOUSE	Rab GDP dissociation inhibitor alpha	GDIA_MOUSE
	Q61598	GDIB_MOUSE	Rab GDP dissociation inhibitor beta	GDIB_MOUSE
	P26043	RADI_MOUSE	Radixin	RADI_MOUSE
	Q60790	RASA3_MOUSE	Ras GTPase-activating protein 3
	Q9JKF1	IQGA1_MOUSE	Ras GTPase-activating-like protein IQGAP1	IQGA1_MOUSE	IQGA1_MOUSE
	Q80X95	RRAGA_MOUSE	Ras-related GTP-binding protein A
	Q99K70	RRAGC_MOUSE	Ras-related GTP-binding protein C
	P61027	RAB10_MOUSE	Ras-related protein Rab-10	RAB10_MOUSE	RAB10_MOUSE
	P46638	RB11B_MOUSE	Ras-related protein Rab-11B	RB11B_MOUSE
	Q91V41	RAB14_MOUSE	Ras-related protein Rab-14	RAB14_MOUSE	RAB14_MOUSE
	Q9D1G1	RAB1B_MOUSE	Ras-related protein Rab-1B	RAB1B_MOUSE	RAB1B_MOUSE
	P53994	RAB2A_MOUSE	Ras-related protein Rab-2A
	Q6PHN9	RAB35_MOUSE	Ras-related protein Rab-35
	Q9CQD1	RAB5A_MOUSE	Ras-related protein Rab-5A	RAB5A_MOUSE
	P61021	RAB5B_MOUSE	Ras-related protein Rab-5B
	P35278	RAB5C_MOUSE	Ras-related protein Rab-5C	RAB5C_MOUSE	RAB5C_MOUSE
	P63321	RALA_MOUSE	Ras-related protein Ral-A
	Q99JI6	RAP1B_MOUSE	Ras-related protein Rap-1b	RAP1B_MOUSE	RAP1B_MOUSE
	P10833	RRAS_MOUSE	Ras-related protein R-Ras
	Q60870	REEP5_MOUSE	Receptor expression-enhancing protein 5
	P68040	RACK1_MOUSE	Receptor of activated protein C kinase 1	RACK1_MOUSE
	Q9EPU0	RENT1_MOUSE	Regulator of nonsense transcripts 1
	Q8K4Q0	RPTOR_MOUSE	Regulatory-associated protein of mTOR
	Q9ES97	RTN3_MOUSE	Reticulon-3
	Q99P72	RTN4_MOUSE	Reticulon-4
	Q9DD06	RARR2_MOUSE	Retinoic acid receptor responder protein 2 (Chemerin)		RARR2_MOUSE
	Q920A5	RISC_MOUSE	Retinoid-inducible serine carboxypeptidase
	Q5FWK3	RHG01_MOUSE	Rho GTPase-activating protein 1
	Q8VH51	RBM39_MOUSE	RNA-binding protein 39
	P35550	FBRL_MOUSE	rRNA 2'-O-methyltransferase fibrillarin
	P60122	RUVB1_MOUSE	RuvB-like 1
	Q9WTM5	RUVB2_MOUSE	RuvB-like 2
	Q3THS6	METK2_MOUSE	S-adenosylmethionine synthase isoform type-2
	Q8BRF7	SCFD1_MOUSE	Sec1 family domain-containing protein 1
	O35609	SCAM3_MOUSE	Secretory carrier-associated membrane protein 3
	Q64105	SPRE_MOUSE	Sepiapterin reductase
	P42208	SEPT2_MOUSE	Septin-2	SEPT2_MOUSE	SEPT2_MOUSE
	O55131	SEPT7_MOUSE	Septin-7		SEPT7_MOUSE
	Q8CHH9	SEPT8_MOUSE	Septin-8
	Q80UG5	SEPT9_MOUSE	Septin-9
	Q9EPB5	SERHL_MOUSE	Serine hydrolase-like protein
	P50431	GLYC_MOUSE	Serine hydroxymethyltransferase, cytosolic
	Q6P1F6	2ABA_MOUSE	Serine/threonine-protein phosphatase 2A 55 kDa regulatory subunit B alpha isoform
	Q60996	2A5G_MOUSE	Serine/threonine-protein phosphatase 2A 56 kDa regulatory subunit gamma isoform
	Q76MZ3	2AAA_MOUSE	Serine/threonine-protein phosphatase 2A 65 kDa regulatory subunit A alpha isoform	2AAA_MOUSE
	Q7TNP2	2AAB_MOUSE	Serine/threonine-protein phosphatase 2A 65 kDa regulatory subunit A beta isoform
	P62137	PP1A_MOUSE	Serine/threonine-protein phosphatase PP1-alpha catalytic subunit
	P62141	PP1B_MOUSE	Serine/threonine-protein phosphatase PP1-beta catalytic subunit
	Q9Z1Z2	STRAP_MOUSE	Serine-threonine kinase receptor-associated protein
	P26638	SYSC_MOUSE	Serine--tRNA ligase, cytoplasmic	SYSC_MOUSE
	Q60854	SPB6_MOUSE	Serpin B6
	P19324	SERPH_MOUSE	Serpin H1	SERPH_MOUSE	SERPH_MOUSE
	Q9R0P3	ESTD_MOUSE	S-formylglutathione hydrolase
	Q07417	ACADS_MOUSE	Short-chain specific acyl-CoA dehydrogenase, mitochondrial	ACADS_MOUSE	ACADS_MOUSE
	Q99J77	SIAS_MOUSE	Sialic acid synthase
	Q8BMA6	SRP68_MOUSE	Signal recognition particle subunit SRP68 (SRP68)
	P42225	STAT1_MOUSE	Signal transducer and activator of transcription 1	STAT1_MOUSE
	P42227	STAT3_MOUSE	Signal transducer and activator of transcription 3 (Acute-phase response factor)
	Q9CQ65	MTAP_MOUSE	S-methyl-5'-thioadenosine phosphorylase
	Q9JKZ2	SC5A3_MOUSE	Sodium/myo-inositol cotransporter
	P14094	AT1B1_MOUSE	Sodium/potassium-transporting ATPase subunit beta-1
	Q8CFE6	S38A2_MOUSE	Sodium-coupled neutral amino acid transporter 2
	Q9JIS8	S12A4_MOUSE	Solute carrier family 12 member 4
	P17809	GTR1_MOUSE	Solute carrier family 2, facilitated glucose transporter member 1 (GLUT-1)		GTR1_MOUSE	ELEVATED IN OBESE SAT EVs
	Q6P069	SORCN_MOUSE	Sorcin
	Q62261	SPTB2_MOUSE	Spectrin beta chain, non-erythrocytic 1
	Q64674	SPEE_MOUSE	Spermidine synthase
	Q9Z1N5	DX39B_MOUSE	Spliceosome RNA helicase Ddx39b	DX39B_MOUSE
	Q99NB9	SF3B1_MOUSE	Splicing factor 3B subunit 1
	Q8VIJ6	SFPQ_MOUSE	Splicing factor, proline- and glutamine-rich
	Q78PY7	SND1_MOUSE	Staphylococcal nuclease domain-containing protein 1	SND1_MOUSE
	Q9R1J0	NSDHL_MOUSE	Sterol-4-alpha-carboxylate 3-dehydrogenase, decarboxylating
	P38647	GRP75_MOUSE	Stress-70 protein, mitochondrial (75 kDa glucose-regulated protein) (GRP-75)	GRP75_MOUSE	GRP75_MOUSE
	Q8K2B3	SDHA_MOUSE	Succinate dehydrogenase [ubiquinone] flavoprotein subunit	SDHA_MOUSE
	Q9D0K2	SCOT1_MOUSE	Succinyl-CoA:3-ketoacid coenzyme A transferase 1, mitochondrial	SCOT1_MOUSE	SCOT1_MOUSE
	P08228	SODC_MOUSE	Superoxide dismutase	SODC_MOUSE	SODC_MOUSE
	A2AVA0	SVEP1_MOUSE	Sushi, von Willebrand factor type A, EGF and pentraxin domain-containing protein 1
	O55101	SNG2_MOUSE	Synaptogyrin-2
	P26039	TLN1_MOUSE	Talin-1	TLN1_MOUSE	TLN1_MOUSE
	P11983	TCPA_MOUSE	T-complex protein 1 subunit alpha	TCPA_MOUSE
	P80314	TCPB_MOUSE	T-complex protein 1 subunit beta	TCPB_MOUSE	TCPB_MOUSE
	P80315	TCPD_MOUSE	T-complex protein 1 subunit delta	TCPD_MOUSE
	P80316	TCPE_MOUSE	T-complex protein 1 subunit epsilon	TCPE_MOUSE
	P80313	TCPH_MOUSE	T-complex protein 1 subunit eta
	P80318	TCPG_MOUSE	T-complex protein 1 subunit gamma	TCPG_MOUSE
	P42932	TCPQ_MOUSE	T-complex protein 1 subunit theta	TCPQ_MOUSE
	P80317	TCPZ_MOUSE	T-complex protein 1 subunit zeta	TCPZ_MOUSE
	Q9QY33	TSN3_MOUSE	Tetraspanin-3 (Transmembrane 4 superfamily member 8)
	O70401	TSN6_MOUSE	Tetraspanin-6 (Transmembrane 4 superfamily member 6)
	Q62283	TSN7_MOUSE	Tetraspanin-7 (Cell surface glycoprotein A15) (CD antigen CD231)
	P10639	THIO_MOUSE	Thioredoxin
	P52196	THTR_MOUSE	Thiosulfate sulfurtransferase
	Q9D0R2	SYTC_MOUSE	Threonine--tRNA ligase, cytoplasmic
	Q99LJ1	FUCO_MOUSE	Tissue alpha-L-fucosidase
	Q93092	TALDO_MOUSE	Transaldolase	TALDO_MOUSE
	Q62383	SPT6H_MOUSE	Transcription elongation factor SPT6
	P42669	PURA_MOUSE	Transcriptional activator protein Pur-alpha
	Q62351	TFR1_MOUSE	Transferrin receptor protein 1 (CD antigen CD71)
	P82198	BGH3_MOUSE	Transforming growth factor-beta-induced protein ig-h3 (Beta ig-h3)			ELEVATED IN OBESE VAT EVs
	Q9QUI0	RHOA_MOUSE	Transforming protein RhoA		RHOA_MOUSE
	P40142	TKT_MOUSE	Transketolase	TKT_MOUSE	TKT_MOUSE
	P63028	TCTP_MOUSE	Translationally-controlled tumor protein
	P58021	TM9S2_MOUSE	Transmembrane 9 superfamily member 2
	Q9ET30	TM9S3_MOUSE	Transmembrane 9 superfamily member 3
	Q8BH24	TM9S4_MOUSE	Transmembrane 9 superfamily member 4
	Q9D1D4	TMEDA_MOUSE	Transmembrane emp24 domain-containing protein 10
	Q8VC04	T106A_MOUSE	Transmembrane protein 106A
	Q80X71	T106B_MOUSE	Transmembrane protein 106B
	Q99LG2	TNPO2_MOUSE	Transportin-2 (Karyopherin beta-2b)
	Q99JY0	ECHB_MOUSE	Trifunctional enzyme subunit beta, mitochondrial	ECHB_MOUSE	ECHB_MOUSE
	P17751	TPIS_MOUSE	Triosephosphate isomerase	TPIS_MOUSE	TPIS_MOUSE
	O89023	TPP1_MOUSE	Tripeptidyl-peptidase 1		TPP1_MOUSE
	Q64514	TPP2_MOUSE	Tripeptidyl-peptidase 2
	Q99LF4	RTCB_MOUSE	tRNA-splicing ligase RtcB homolog
	P32921	SYWC_MOUSE	Tryptophan--tRNA ligase, cytoplasmic	SYWC_MOUSE
	Q8CBR6	TSK_MOUSE	Tsukushin
	P68369	TBA1A_MOUSE	Tubulin alpha-1A chain	TBA1A_MOUSE	TBA1A_MOUSE
	A2AQ07	TBB1_MOUSE	Tubulin beta-1 chain	TBB1_MOUSE
	Q7TMM9	TBB2A_MOUSE	Tubulin beta-2A chain		TBB2A_MOUSE
	P68372	TBB4B_MOUSE	Tubulin beta-4B chain	TBB4B_MOUSE
	Q922F4	TBB6_MOUSE	Tubulin beta-6 chain
	Q8BYA0	TBCD_MOUSE	Tubulin-specific chaperone D
	Q3UDE2	TTL12_MOUSE	Tubulin--tyrosine ligase-like protein 12
	Q9CZX7	PP4P2_MOUSE	Type 2 phosphatidylinositol 4,5-bisphosphate 4-phosphatase
	Q62376	RU17_MOUSE	U1 small nuclear ribonucleoprotein 70 kDa	RU17_MOUSE
	Q6P4T2	U520_MOUSE	U5 small nuclear ribonucleoprotein 200 kDa helicase
	P56399	UBP5_MOUSE	Ubiquitin carboxyl-terminal hydrolase 5
	P62984	RL40_MOUSE	Ubiquitin-60S ribosomal protein L40			ELEVATE IN OBESE SAT EVs
	Q02053	UBA1_MOUSE	Ubiquitin-like modifier-activating enzyme 1	UBA1_MOUSE	UBA1_MOUSE
	O70475	UGDH_MOUSE	UDP-glucose 6-dehydrogenase
	Q3TW96	UAP1L_MOUSE	UDP-N-acetylhexosamine pyrophosphorylase-like protein 1
	Q91ZJ5	UGPA_MOUSE	UTP--glucose-1-phosphate uridylyltransferase
	Q8BX70	VP13C_MOUSE	Vacuolar protein sorting-associated protein 13C
	Q9EQH3	VPS35_MOUSE	Vacuolar protein sorting-associated protein 35
	Q9Z1Q9	SYVC_MOUSE	Valine--tRNA ligase	SYVC_MOUSE
	P50544	ACADV_MOUSE	Very long-chain specific acyl-CoA dehydrogenase, mitochondrial	ACADV_MOUSE	ACADV_MOUSE
	O70503	DHB12_MOUSE	Very-long-chain 3-oxoacyl-CoA reductase	DHB12_MOUSE
	P63044	VAMP2_MOUSE	Vesicle-associated membrane protein 2
	P46460	NSF_MOUSE	Vesicle-fusing ATPase
	P29788	VTNC_MOUSE	Vitronectin		VTNC_MOUSE
	Q60932	VDAC1_MOUSE	Voltage-dependent anion-selective channel protein 1	VDAC1_MOUSE	VDAC1_MOUSE
	Q60930	VDAC2_MOUSE	Voltage-dependent anion-selective channel protein 2	VDAC2_MOUSE	VDAC2_MOUSE
	Q60931	VDAC3_MOUSE	Voltage-dependent anion-selective channel protein 3
	Q9Z1G4	VPP1_MOUSE	V-type proton ATPase 116 kDa subunit a isoform 1		VPP1_MOUSE
	P63082	VATL_MOUSE	V-type proton ATPase 16 kDa proteolipid subunit
	P50516	VATA_MOUSE	V-type proton ATPase catalytic subunit A	VATA_MOUSE
	P62814	VATB2_MOUSE	V-type proton ATPase subunit B, brain isoform	VATB2_MOUSE
	P57746	VATD_MOUSE	V-type proton ATPase subunit D
	P51863	VA0D1_MOUSE	V-type proton ATPase subunit d 1
	P50518	VATE1_MOUSE	V-type proton ATPase subunit E 1
	Q8BVE3	VATH_MOUSE	V-type proton ATPase subunit H	VATH_MOUSE
	Q3UMB9	WASC4_MOUSE	WASH complex subunit 4
	Q8C2E7	WASC5_MOUSE	WASH complex subunit 5
	O88342	WDR1_MOUSE	WD repeat-containing protein 1	WDR1_MOUSE
	Q6P1B1	XPP1_MOUSE	Xaa-Pro aminopeptidase 1	XPP1_MOUSE
	Q00519	XDH_MOUSE	Xanthine dehydrogenase/oxidase	XDH_MOUSE
	ONLY PREADIPO	ENTRY NAME	PROTEIN NAMES	Durcin et al., 2017	Lazar et al., 2016
	P00329	ADH1_MOUSE	Alcohol dehydrogenase 1
	P28481	CO2A1_MOUSE	Collagen alpha-1(II) chain
	Q8BX17	GEMI5_MOUSE	Gem-associated protein 5
	Q07235	GDN_MOUSE	Glia-derived nexin (GDN)
	P13745	GSTA1_MOUSE	Glutathione S-transferase A1
	Q8R1M2	H2AJ_MOUSE	Histone H2A.J (H2a/j)
	Q6ZWY9	H2B1C_MOUSE	Histone H2B type 1-C/E/G
	A6X935	ITIH4_MOUSE	Inter alpha-trypsin inhibitor, heavy chain 4 (
	Q9D646	KRT34_MOUSE	Keratin, type I cuticular Ha4
	Q9Z2K1	K1C16_MOUSE	Keratin, type I cytoskeletal 16
	Q9QWL7	K1C17_MOUSE	Keratin, type I cytoskeletal 17
	Q6IFX2	K1C42_MOUSE	Keratin, type I cytoskeletal 42
	Q9Z2T6	KRT85_MOUSE	Keratin, type II cuticular Hb5
	P24369	PPIB_MOUSE	Peptidyl-prolyl cis-trans isomerase B (Cyclophilin B)
	P62071	RRAS2_MOUSE	Ras-related protein R-Ras2
	Q921I1	TRFE_MOUSE	Serotransferrin
	P35441	TSP1_MOUSE	Thrombospondin-1		TSP1_MOUSE	ELEVATED IN OBESE VAT EVs
	P20352	TF_MOUSE	Tissue factor	TF_MOUSE	TF_MOUSE
	Supplementary Table 1: Common and exclusively proteins identified in the qualitative proteomics analysis of isolated EVs shed by non-differentiated preadipocytes vs mature differentitated C3H10T1/2 cells (Venn´s diagram A). A list of proteins is shown indicating those proteins previously described in 3T3 murine cell lines by Durcin et al., 2017 (Venn´s diagram B), Lazar et al., 2016 (Venn´s diagr…

## Sheet: SUPPL TABLE 2
	ONLY ADIPOCYTES EVS	PROTEIN NAMES
	PLCC_MOUSE	1-acyl-sn-glycerol-3-phosphate acyltransferase gamma
	PSMD4_MOUSE	26S proteasome non-ATPase regulatory subunit 4
	PSMD5_MOUSE	26S proteasome non-ATPase regulatory subunit 5
	THIKA_MOUSE	3-ketoacyl-CoA thiolase A, peroxisomal
	THTM_MOUSE	3-mercaptopyruvate sulfurtransferase
	RS5_MOUSE	40S ribosomal protein S5
	RL28_MOUSE	60S ribosomal protein L28
	RL35A_MOUSE	60S ribosomal protein L35a
	AN32B_MOUSE	Acidic leucine-rich nuclear phosphoprotein 32 family member B
	ACL6A_MOUSE	Actin-like protein 6A
	APEH_MOUSE	Acylamino-acid-releasing enzyme
	APT_MOUSE	Adenine phosphoribosyltransferase
	APMAP_MOUSE	Adipocyte plasma membrane-associated protein (Protein DD16)
	ADHX_MOUSE	Alcohol dehydrogenase class-3
	AL1A7_MOUSE	Aldehyde dehydrogenase, cytosolic 1
	ALDH2_MOUSE	Aldehyde dehydrogenase, mitochondrial
	AOXB_MOUSE	Aldehyde oxidase 2
	ALD2_MOUSE	Aldose reductase-related protein 2 (Fibroblast growth factor-regulated protein)
	FETUA_MOUSE	Alpha-2-HS-glycoprotein (Fetuin-A)
	ACTZ_MOUSE	Alpha-centractin
	AGAL_MOUSE	Alpha-galactosidase A
	AIMP1_MOUSE	Aminoacyl tRNA synthase complex-interacting multifunctional protein 1
	AMPB_MOUSE	Aminopeptidase B
	ANT3_MOUSE	Antithrombin-III (ATIII) (Serpin C1)
	AP2A1_MOUSE	AP-2 complex subunit alpha-1
	AP2M1_MOUSE	AP-2 complex subunit mu
	AP3D1_MOUSE	AP-3 complex subunit delta-1
	APOA1_MOUSE	Apolipoprotein A-I
	APOB_MOUSE	Apolipoprotein B-100
	AIFM2_MOUSE	Apoptosis-inducing factor 2
	DNPEP_MOUSE	Aspartyl aminopeptidase
	ASNA_MOUSE	ATPase Asna1
	ABCE1_MOUSE	ATP-binding cassette sub-family E member 1
	NNRD_MOUSE	ATP-dependent (S)-NAD(P)H-hydrate dehydratase
	PFKAP_MOUSE	ATP-dependent 6-phosphofructokinase, platelet type
	ANPRB_MOUSE	Atrial natriuretic peptide receptor 2
	BZW1_MOUSE	Basic leucine zipper and W2 domain-containing protein 1
	BGLR_MOUSE	Beta-glucuronidase
	BIEA_MOUSE	Biliverdin reductase A
	C1TC_MOUSE	C-1-tetrahydrofolate synthase, cytoplasmic
	PYR1_MOUSE	CAD protein
	KAP0_MOUSE	cAMP-dependent protein kinase type I-alpha regulatory subunit
	CRTAP_MOUSE	Cartilage-associated protein
	CTNB1_MOUSE	Catenin beta-1
	MPRI_MOUSE	Cation-independent mannose-6-phosphate receptor (Insulin-like growth factor II receptor)
	CNOT1_MOUSE	CCR4-NOT transcription complex subunit 1
	CD9_MOUSE	CD9 antigen
	CHMP6_MOUSE	Charged multivesicular body protein 6
	CLU_MOUSE	Clustered mitochondria protein homolog
	FA5_MOUSE	Coagulation factor V
	COPD_MOUSE	Coatomer subunit delta
	COPG1_MOUSE	Coatomer subunit gamma-1
	COPG2_MOUSE	Coatomer subunit gamma-2
	CO3_MOUSE	Complement C3
	CSN1_MOUSE	COP9 signalosome complex subunit 1
	CSN2_MOUSE	COP9 signalosome complex subunit 2
	DHI1_MOUSE	Corticosteroid 11-beta-dehydrogenase isozyme 1
	CTBP1_MOUSE	C-terminal-binding protein 1 (
	CUL2_MOUSE	Cullin-2
	CUL4A_MOUSE	Cullin-4A
	CDK4_MOUSE	Cyclin-dependent kinase 4
	CYB5_MOUSE	Cytochrome b5
	DC1I2_MOUSE	Cytoplasmic dynein 1 intermediate chain 2
	DC1L1_MOUSE	Cytoplasmic dynein 1 light intermediate chain 1
	BACH_MOUSE	Cytosolic acyl coenzyme A thioester hydrolase
	HEM2_MOUSE	Delta-aminolevulinic acid dehydratase
	DPEP1_MOUSE	Dipeptidase 1
	APEX1_MOUSE	DNA-(apurinic or apyrimidinic site) lyase (EC 3.1.-.-)
	DCTN1_MOUSE	Dynactin subunit 1
	UBR4_MOUSE	E3 ubiquitin-protein ligase UBR4
	UFL1_MOUSE	E3 UFM1-protein ligase 1
	GCN1_MOUSE	eIF-2-alpha kinase activator GCN1
	EFTU_MOUSE	Elongation factor Tu, mitochondrial
	ELP1_MOUSE	Elongator complex protein 1
	IF4A2_MOUSE	Eukaryotic initiation factor 4A-II
	IF4A3_MOUSE	Eukaryotic initiation factor 4A-III
	ERF1_MOUSE	Eukaryotic peptide chain release factor subunit 1
	EIF3B_MOUSE	Eukaryotic translation initiation factor 3 subunit B
	EIF3I_MOUSE	Eukaryotic translation initiation factor 3 subunit I (TGF-beta receptor-interacting protein 1)
	IF4G1_MOUSE	Eukaryotic translation initiation factor 4 gamma 1
	XPO2_MOUSE	Exportin-2
	XPO7_MOUSE	Exportin-7
	CAZA1_MOUSE	F-actin-capping protein subunit alpha-1
	CAPZB_MOUSE	F-actin-capping protein subunit beta (CapZ beta)
	FERM2_MOUSE	Fermitin family homolog 2
	FCL_MOUSE	GDP-L-fucose synthase
	GMDS_MOUSE	GDP-mannose 4,6 dehydratase
	GFPT1_MOUSE	Glutamine--fructose-6-phosphate aminotransferase
	SYQ_MOUSE	Glutamine--tRNA ligase
	GSHB_MOUSE	Glutathione synthetase
	GPC1_MOUSE	Glypican-1
	SAR1A_MOUSE	GTP-binding protein SAR1a
	DKC1_MOUSE	H/ACA ribonucleoprotein complex subunit DKC1
	ROA3_MOUSE	Heterogeneous nuclear ribonucleoprotein A3
	HNRPD_MOUSE	Heterogeneous nuclear ribonucleoprotein D0
	HNRH1_MOUSE	Heterogeneous nuclear ribonucleoprotein H
	HXK2_MOUSE	Hexokinase-2
	HPRT_MOUSE	Hypoxanthine-guanine phosphoribosyltransferase
	FCGRN_MOUSE	IgG receptor FcRn large subunit p51
	ITIH2_MOUSE	Inter-alpha-trypsin inhibitor heavy chain H2
	KT3K_MOUSE	Ketosamine-3-kinase
	ERG7_MOUSE	Lanosterol synthase
	SYLC_MOUSE	Leucine--tRNA ligase, cytoplasmic
	DCXR_MOUSE	L-xylulose reductase
	SYK_MOUSE	Lysine--tRNA ligase
	PCP_MOUSE	Lysosomal Pro-X carboxypeptidase
	MIF_MOUSE	Macrophage migration inhibitory factor (MIF)
	MAT2B_MOUSE	Methionine adenosyltransferase 2 subunit beta
	SYMC_MOUSE	Methionine--tRNA ligase, cytoplasmic
	MUTA_MOUSE	Methylmalonyl-CoA mutase, mitochondrial
	MK01_MOUSE	Mitogen-activated protein kinase 1 (MAP kinase 1) (MAPK 1)
	MK03_MOUSE	Mitogen-activated protein kinase 3 (MAP kinase 3) (Insulin-stimulated MAP2 kinase)
	BUB3_MOUSE	Mitotic checkpoint protein BUB3
	MGLL_MOUSE	Monoglyceride lipase
	PLOD3_MOUSE	Multifunctional procollagen lysine hydroxylase and glycosyltransferase LH3
	MUG1_MOUSE	Murinoglobulin-1
	MBB1A_MOUSE	Myb-binding protein 1A
	RENBP_MOUSE	N-acylglucosamine 2-epimerase
	ADRO_MOUSE	NADPH:adrenodoxin oxidoreductase, mitochondrial
	NONO_MOUSE	Non-POU domain-containing octamer-binding protein
	NCBP1_MOUSE	Nuclear cap-binding protein subunit 1
	NOP56_MOUSE	Nucleolar protein 56
	NOP58_MOUSE	Nucleolar protein 58
	NP1L1_MOUSE	Nucleosome assembly protein 1-like 1
	OSBL9_MOUSE	Oxysterol-binding protein-related protein 9
	PLPL2_MOUSE	Patatin-like phospholipase domain-containing protein 2 (Adipose triglyceride lipase)
	PTX3_MOUSE	Pentraxin-related protein PTX3
	ACOX1_MOUSE	Peroxisomal acyl-coenzyme A oxidase 1
	ECHP_MOUSE	Peroxisomal bifunctional enzyme
	SYFB_MOUSE	Phenylalanine--tRNA ligase beta subunit
	SAC1_MOUSE	Phosphatidylinositide phosphatase SAC1
	PICAL_MOUSE	Phosphatidylinositol-binding clathrin assembly protein
	PCKGM_MOUSE	Phosphoenolpyruvate carboxykinase
	KPRA_MOUSE	Phosphoribosyl pyrophosphate synthase-associated protein 1
	PUR4_MOUSE	Phosphoribosylformylglycinamidine synthase
	PEDF_MOUSE	Pigment epithelium-derived factor (PEDF)
	LIS1_MOUSE	Platelet-activating factor acetylhydrolase IB subunit alpha
	DHX15_MOUSE	Pre-mRNA-splicing factor ATP-dependent RNA helicase DHX15
	DDX17_MOUSE	Probable ATP-dependent RNA helicase DDX17
	DDX6_MOUSE	Probable ATP-dependent RNA helicase DDX6
	USP9X_MOUSE	Probable ubiquitin carboxyl-terminal hydrolase FAF-X
	GT251_MOUSE	Procollagen galactosyltransferase 1
	PPCE_MOUSE	Prolyl endopeptidase
	ADRM1_MOUSE	Proteasomal ubiquitin receptor ADRM1
	PSME1_MOUSE	Proteasome activator complex subunit 1
	PSME2_MOUSE	Proteasome activator complex subunit 2
	PSA3_MOUSE	Proteasome subunit alpha type-3
	PSA7_MOUSE	Proteasome subunit alpha type-7
	PSB1_MOUSE	Proteasome subunit beta type-1
	PSB2_MOUSE	Proteasome subunit beta type-2
	PACN3_MOUSE	Protein kinase C and casein kinase II substrate protein 3
	MEMO1_MOUSE	Protein MEMO1
	PP1R7_MOUSE	Protein phosphatase 1 regulatory subunit 7
	SC23A_MOUSE	Protein transport protein Sec23A
	THRB_MOUSE	Prothrombin
	SAHH3_MOUSE	Putative adenosylhomocysteinase 3
	ODPA_MOUSE	Pyruvate dehydrogenase E1 component subunit alpha, somatic form, mitochondrial
	ODPB_MOUSE	Pyruvate dehydrogenase E1 component subunit beta, mitochondrial
	GDIA_MOUSE	Rab GDP dissociation inhibitor alpha
	RASA3_MOUSE	Ras GTPase-activating protein 3
	RAB1B_MOUSE	Ras-related protein Rab-1B
	RAB35_MOUSE	Ras-related protein Rab-35
	RAB5A_MOUSE	Ras-related protein Rab-5A
	RALA_MOUSE	Ras-related protein Ral-A
	RENT1_MOUSE	Regulator of nonsense transcripts 1
	RPTOR_MOUSE	Regulatory-associated protein of mTOR (Raptor)
	RHG01_MOUSE	Rho GTPase-activating protein 1
	RBM39_MOUSE	RNA-binding protein 39
	RUVB2_MOUSE	RuvB-like 2
	METK2_MOUSE	S-adenosylmethionine synthase isoform type-2
	SCFD1_MOUSE	Sec1 family domain-containing protein 1
	SCAM3_MOUSE	Secretory carrier-associated membrane protein 3
	SPRE_MOUSE	Sepiapterin reductase
	SEPT7_MOUSE	Septin-7
	SEPT8_MOUSE	Septin-8
	SERHL_MOUSE	Serine hydrolase-like protein
	GLYC_MOUSE	Serine hydroxymethyltransferase, cytosolic
	2A5G_MOUSE	Serine/threonine-protein phosphatase 2A 56 kDa regulatory subunit gamma isoform
	2AAB_MOUSE	Serine/threonine-protein phosphatase 2A 65 kDa regulatory subunit A beta isoform
	PP1A_MOUSE	Serine/threonine-protein phosphatase PP1-alpha catalytic subunit
	PP1B_MOUSE	Serine/threonine-protein phosphatase PP1-beta catalytic subunit
	STRAP_MOUSE	Serine-threonine kinase receptor-associated protein
	STAT1_MOUSE	Signal transducer and activator of transcription 1
	STAT3_MOUSE	Signal transducer and activator of transcription 3
	SPEE_MOUSE	Spermidine synthase
	SFPQ_MOUSE	Splicing factor, proline- and glutamine-rich
	NSDHL_MOUSE	Sterol-4-alpha-carboxylate 3-dehydrogenase, decarboxylating
	TSN4_MOUSE	Tetraspanin-4
	TSN7_MOUSE	Tetraspanin-7
	THTR_MOUSE	Thiosulfate sulfurtransferase
	FUCO_MOUSE	Tissue alpha-L-fucosidase
	SPT6H_MOUSE	Transcription elongation factor SPT6
	PURA_MOUSE	Transcriptional activator protein Pur-alpha
	TM9S2_MOUSE	Transmembrane 9 superfamily member 2
	TM9S3_MOUSE	Transmembrane 9 superfamily member 3
	TNPO2_MOUSE	Transportin-2
	TPP2_MOUSE	Tripeptidyl-peptidase 2
	TSK_MOUSE	Tsukushin
	TBB1_MOUSE	Tubulin beta-1 chain
	TBB2A_MOUSE	Tubulin beta-2A chain
	TBB6_MOUSE	Tubulin beta-6 chain
	RU17_MOUSE	U1 small nuclear ribonucleoprotein 70 kDa
	U520_MOUSE	U5 small nuclear ribonucleoprotein 200 kDa helicase
	VP13C_MOUSE	Vacuolar protein sorting-associated protein 13C
	DHB12_MOUSE	Very-long-chain 3-oxoacyl-CoA reductase
	VAMP2_MOUSE	Vesicle-associated membrane protein 2
	NSF_MOUSE	Vesicle-fusing ATPase
	VTNC_MOUSE	Vitronectin
	XDH_MOUSE	Xanthine dehydrogenase/oxidase
	Supplementary Table 2: A list of those proteins exclusively identified in EVs from mature adipocytes, not present in the pathological vesicles, by qualitative proteomics analysis is shown (Venn´s diagram).

## Sheet: SUPPL TABLE 3
	ONLY HGHI EVs	ENTRY NAME	PROTEIN NAME	HUMAN OB VATexplants EVs	HUMAN OB SAT explants EVs
	Q64433	CH10_MOUSE	10 kDa heat shock protein, mitochondrial
	Q9DB15	RM12_MOUSE	39S ribosomal protein L12, mitochondrial
	P63323	RS12_MOUSE	40S ribosomal protein S12
	P62751	RL23A_MOUSE	60S ribosomal protein L23a
	P33434	MMP2_MOUSE	72 kDa type IV collagenase (MMP-2)
	Q9CPW4	ARPC5_MOUSE	Actin-related protein 2/3 complex subunit 5
	P31786	ACBP_MOUSE	Acyl-CoA-binding protein (ACBP) (Diazepam-binding inhibitor) (DBI) (Endozepine) (EP)
	Q9QYR9	ACOT2_MOUSE	Acyl-coenzyme A thioesterase 2, mitochondrial
	Q9WTP6	KAD2_MOUSE	Adenylate kinase 2, mitochondrial
	P07146	TRY2_MOUSE	Anionic trypsin-2
	Q9D3D9	ATPD_MOUSE	ATP synthase subunit delta, mitochondrial
	Q9DB20	ATPO_MOUSE	ATP synthase subunit O, mitochondrial
	O54962	BAF_MOUSE	Barrier-to-autointegration factor
	Q9JMK0	B4GT5_MOUSE	Beta-1,4-galactosyltransferase 5
	P01887	B2MG_MOUSE	Beta-2-microglobulin
	P14211	CALR_MOUSE	Calreticulin
	Q00493	CBPE_MOUSE	Carboxypeptidase E
	P06797	CATL1_MOUSE	Cathepsin L1
	P18581	CTR2_MOUSE	Cationic amino acid transporter 2
	Q9DB34	CHM2A_MOUSE	Charged multivesicular body protein 2a				PROTEINS PRESENT IN EVS SHED BY INSULIN RESISTANT C3H10T1/2 ADIPOCYTES COMMON TO HUMAN OBESE AT		OBESE HUMAN
	P08121	CO3A1_MOUSE	Collagen alpha-1(III) chain				ID	PROTEIN NAME	VAT Evs	SAT Evs
	O08749	DLDH_MOUSE	Dihydrolipoyl dehydrogenase, mitochondrial				MMP2_MOUSE	72 kDa type IV collagenase (MMP-2)
	O35598	ADA10_MOUSE	Disintegrin and metalloproteinase domain-containing protein 10 (CD antigen CD156c)				B2MG_MOUSE	Beta-2-microglobulin
	Q62165	DAG1_MOUSE	Dystroglycan				CALR_MOUSE	Calreticulin
	Q9R1E6	ENPP2_MOUSE	Ectonucleotide pyrophosphatase/phosphodiesterase family member 2 (Extracellular lysophospholipase D)				ADA10_MOUSE	Disintegrin and metalloproteinase domain-containing protein 10 (CD antigen CD156c)
	O70251	EF1B_MOUSE	Elongation factor 1-beta (EF-1-beta)				ECHD1_MOUSE	Ethylmalonyl-CoA decarboxylase
	Q9D9V3	ECHD1_MOUSE	Ethylmalonyl-CoA decarboxylase				GDN_MOUSE	Glia-derived nexin (Serpin E2)
	Q8VHX6	FLNC_MOUSE	Filamin-C				K1C16_MOUSE	Keratin, type I cytoskeletal 16
	Q62356	FSTL1_MOUSE	Follistatin-related protein 1 (TGF-beta-inducible protein TSC-36)				K1C17_MOUSE	Keratin, type I cytoskeletal 17
	Q9Z0F7	SYUG_MOUSE	Gamma-synuclein				MIME_MOUSE	Mimecan (Osteoglycin)	UPREGULATED
	Q07235	GDN_MOUSE	Glia-derived nexin (Serpin E2)				PPIB_MOUSE	Peptidyl-prolyl cis-trans isomerase B
	P14901	HMOX1_MOUSE	Heme oxygenase 1				PXDN_MOUSE	Peroxidasin homolog
	Q3UDW8	HGNAT_MOUSE	Heparan-alpha-glucosaminide N-acetyltransferase (Transmembrane protein 76)				PRDX6_MOUSE	Peroxiredoxin-6
	Q8CGP7	H2A1K_MOUSE	Histone H2A type 1-K				PEBP1_MOUSE	Phosphatidylethanolamine-binding protein 1
	Q6GSS7	H2A2A_MOUSE	Histone H2A type 2-A				S10A6_MOUSE	Protein S100-A6
	Q61425	HCDH_MOUSE	Hydroxyacyl-coenzyme A dehydrogenase, mitochondrial				PARK7_MOUSE	Protein/nucleic acid deglycase DJ-1
	P01325	INS1_MOUSE	Insulin-1				RAB1A_MOUSE	Ras-related protein Rab-1A
	O89051	ITM2B_MOUSE	Integral membrane protein 2B				SCRB1_MOUSE	Scavenger receptor class B member 1
	Q9Z2K1	K1C16_MOUSE	Keratin, type I cytoskeletal 16				SBP2_MOUSE	Selenium-binding protein 2
	Q9QWL7	K1C17_MOUSE	Keratin, type I cytoskeletal 17				SPTN1_MOUSE	Spectrin alpha chain, non-erythrocytic 1
	Q6IFX2	K1C42_MOUSE	Keratin, type I cytoskeletal 42				TENA_MOUSE	Tenascin
	Q9Z2T6	KRT85_MOUSE	Keratin, type II cuticular Hb5
	P16675	PPGB_MOUSE	Lysosomal protective protein (Cathepsin A)
	Q9R0Q9	MPU1_MOUSE	Mannose-P-dolichol utilization defect 1 protein
	O08746	MATN2_MOUSE	Matrilin-2
	Q62000	MIME_MOUSE	Mimecan (Osteoglycin)	UPREGULATED
	Q9CQ92	FIS1_MOUSE	Mitochondrial fission 1 protein
	O35857	TIM44_MOUSE	Mitochondrial import inner membrane translocase subunit TIM44
	P70441	NHRF1_MOUSE	Na(+)/H(+) exchange regulatory cofactor NHE-RF1
	Q6P5H2	NEST_MOUSE	Nestin
	Q99KQ4	NAMPT_MOUSE	Nicotinamide phosphoribosyltransferase
	P32020	NLTP_MOUSE	Non-specific lipid-transfer protein
	P15532	NDKA_MOUSE	Nucleoside diphosphate kinase A
	P24369	PPIB_MOUSE	Peptidyl-prolyl cis-trans isomerase B
	Q61576	FKB10_MOUSE	Peptidyl-prolyl cis-trans isomerase FKBP10
	Q3UQ28	PXDN_MOUSE	Peroxidasin homolog
	P99029	PRDX5_MOUSE	Peroxiredoxin-5, mitochondrial
	O08709	PRDX6_MOUSE	Peroxiredoxin-6
	P70296	PEBP1_MOUSE	Phosphatidylethanolamine-binding protein 1
	Q9JHZ2	ANKH_MOUSE	Progressive ankylosis protein (Fn54 protein)
	Q8C0Z1	F234A_MOUSE	Protein FAM234A (Protein ITFG3)
	Q9WVE8	PACN2_MOUSE	Protein kinase C and casein kinase substrate in neurons protein 2
	P14069	S10A6_MOUSE	Protein S100-A6
	Q99LX0	PARK7_MOUSE	Protein/nucleic acid deglycase DJ-1
	Q9DCC4	P5CR3_MOUSE	Pyrroline-5-carboxylate reductase 3
	Q9CQ22	LTOR1_MOUSE	Ragulator complex protein LAMTOR1
	P63001	RAC1_MOUSE	Ras-related C3 botulinum toxin substrate 1
	P62821	RAB1A_MOUSE	Ras-related protein Rab-1A
	P61294	RAB6B_MOUSE	Ras-related protein Rab-6B
	Q9CYN9	RENR_MOUSE	Renin receptor
	Q61009	SCRB1_MOUSE	Scavenger receptor class B member 1
	Q63836	SBP2_MOUSE	Selenium-binding protein 2
	P63330	PP2AA_MOUSE	Serine/threonine-protein phosphatase 2A catalytic subunit alpha isoform
	O35316	SC6A6_MOUSE	Sodium- and chloride-dependent taurine transporter
	P07214	SPRC_MOUSE	SPARC (Osteonectin)
	P16546	SPTN1_MOUSE	Spectrin alpha chain, non-erythrocytic 1
	Q8BND5	QSOX1_MOUSE	Sulfhydryl oxidase 1
	Q80YX1	TENA_MOUSE	Tenascin
	F7BWT7	TSN15_MOUSE	Tetraspanin-15
	P20108	PRDX3_MOUSE	Thioredoxin-dependent peroxide reductase, mitochondrial
	P20352	TF_MOUSE	Tissue factor (CD antigen CD142)
	P61089	UBE2N_MOUSE	Ubiquitin-conjugating enzyme E2 N
	P97765	WBP2_MOUSE	WW domain-binding protein 2 (WBP-2)
	Supplementary Table 3: A list of those proteins exclusively identified in EVs from insulin resistant adipocytes (HG/HI) compared to control mature adipocytes is shown (Venn´s diagram). Those proteins identified in our previous work (Camino et al., under review) analysing EVs from human obese adipose tissue of visceral (VAT) and subcutaneous (SAT) origin are indicated and grouped in a different ta…

## Sheet: SUPPL TABLE 4
	ONLY PALM EVs	ENTRY NAME	PROTEIN NAME	HUMAN OB VATexplants EVs	HUMAN OB SAT explants EVs
	O54965	RL36A_MOUSE	60S ribosomal protein L36a
	O89051	AN32A_MOUSE	Acidic leucine-rich nuclear phosphoprotein 32 family member A
	P08121	TCP4_MOUSE	Activated RNA polymerase II transcriptional coactivator p15
	P14069	ACO13_MOUSE	Acyl-coenzyme A thioesterase 13
	P14211	ATPO_MOUSE	ATP synthase subunit O, mitochondrial
	P63330	CALR_MOUSE	Calreticulin
	Q6GSS7	CO3A1_MOUSE	Collagen alpha-1(III) chain
	Q6ZPJ0	RNF13_MOUSE	E3 ubiquitin-protein ligase RNF13
	Q8QZY6	ERD21_MOUSE	ER lumen protein-retaining receptor 1
	Q9CX13	IF2B_MOUSE	Eukaryotic translation initiation factor 2 subunit 2
	Q9EQU5	IF5_MOUSE	Eukaryotic translation initiation factor 5 (eIF-5)
	Q9JIW9	GBB2_MOUSE	Guanine nucleotide-binding protein G(I)/G(S)/G(T) subunit beta-2 (G protein subunit beta-2)
	O35381	HNRPC_MOUSE	Heterogeneous nuclear ribonucleoproteins C1/C2
	P10923	HMGB1_MOUSE	High mobility group protein B1
	P11031	H2A2A_MOUSE	Histone H2A type 2-A
	P27661	H2AX_MOUSE	Histone H2AX
	P59325	IPO4_MOUSE	Importin-4
	P62492	ITM2B_MOUSE	Integral membrane protein 2B
	P62821	LYAG_MOUSE	Lysosomal alpha-glucosidase
	P62880	MPU1_MOUSE	Mannose-P-dolichol utilization defect 1 protein
	P63001	MYPC2_MOUSE	Myosin-binding protein C, fast-type
	P63158	NACAM_MOUSE	Nascent polypeptide-associated complex subunit alpha, muscle-specific form
	P70670	OSTP_MOUSE	Osteopontin (Secreted phosphoprotein 1) (SPP-1)
	P70699	LMBD1_MOUSE	Probable lysosomal cobalamin transporter
	P83882	ANKH_MOUSE	Progressive ankylosis protein
	Q5XKE0	CNIH4_MOUSE	Protein cornichon homolog 4
	Q61009	PACN2_MOUSE	Protein kinase C and casein kinase substrate in neurons protein 2
	Q7TNC4	S10A6_MOUSE	Protein S100-A6				PROTEINS IN EVS SHED BY HYPERTROPHYATED C3H10T1/2 ADIPOCYTES COMMON TO HUMAN OBESE AT		OBESE HUMAN
	Q80SW1	SET_MOUSE	Protein SET				ID	PROTEIN NAME	VAT Evs	SAT Evs
	Q8BL97	LC7L2_MOUSE	Putative RNA-binding protein Luc7-like 2				CALR_MOUSE	Calreticulin
	Q8BMS1	LTOR1_MOUSE	Ragulator complex protein LAMTOR1 (Late endosomal/lysosomal adaptor and MAPK and MTOR activator 1				ERD21_MOUSE	ER lumen protein-retaining receptor 1
	Q8K0B2	RAC1_MOUSE	Ras-related C3 botulinum toxin substrate 1				GBB2_MOUSE	Guanine nucleotide-binding protein G(I)/G(S)/G(T) subunit beta-2
	Q8VI75	RB11A_MOUSE	Ras-related protein Rab-11A (Rab-11)				S10A6_MOUSE	Protein S100-A6
	Q99JH8	RAB1A_MOUSE	Ras-related protein Rab-1A (YPT1-related protein)				RAB1A_MOUSE	Ras-related protein Rab-1A (YPT1-related protein)
	Q99L45	RALB_MOUSE	Ras-related protein Ral-B				SCRB1_MOUSE	Scavenger receptor class B member 1
	Q99MR6	SAHH2_MOUSE	S-adenosylhomocysteine hydrolase-like protein 1				TSN14_MOUSE	Tetraspanin-14
	Q9CQ22	SCRB1_MOUSE	Scavenger receptor class B member 1				H33_MOUSE	Histone H3.3
	Q9CQA3	SRSF7_MOUSE	Serine/arginine-rich splicing factor 7				CERU_MOUSE	Ceruloplasmin
	Q9CQR4	PP2AA_MOUSE	Serine/threonine-protein phosphatase 2A catalytic subunit alpha isoform				TITIN_MOUSE	Titin
	Q9D883	SRRT_MOUSE	Serrate RNA effector molecule homolog
	Q9DB20	U2AF1_MOUSE	Splicing factor U2AF 35 kDa subunit
	Q9JHZ2	SDHB_MOUSE	Succinate dehydrogenase
	Q9R0Q9	SUCB1_MOUSE	Succinate--CoA ligase [ADP-forming] subunit beta, mitochondrial
	Q9WVE8	TEX2_MOUSE	Testis-expressed protein 2
	Q9Z204	TSN14_MOUSE	Tetraspanin-14
	Q9Z2I9	ECHA_MOUSE	Trifunctional enzyme subunit alpha, mitochondrial
	ONLY OLEIC EVs	ENTRY NAME	PROTEIN NAME	HUMAN OB VAT explants EVs	HUMAN OB SAT explants EVs
	Q9JI91	ACTN2_MOUSE	Alpha-actinin-2
	P14901	HMOX1_MOUSE	Heme oxygenase 1
	P04444	HBBZ_MOUSE	Hemoglobin subunit beta-H1
	Q9D2U9	H2B3A_MOUSE	Histone H2B type 3-A
	P84244	H33_MOUSE	Histone H3.3
	Q9QZ25	VNN3_MOUSE	Vascular non-inflammatory molecule 3
	COMMON OLEIC AND PALM Evs	ENTRY NAME	PROTEIN NAME	HUMAN OB VAT explants EVs	HUMAN OB SAT explants EVs
	P62751	RL23A_MOUSE	60S ribosomal protein L23a
	P47915	RL29_MOUSE	60S ribosomal protein L29
	P62900	RL31_MOUSE	60S ribosomal protein L31
	Q6ZWV7	RL35_MOUSE	60S ribosomal protein L35
	P21550	ENOB_MOUSE	Beta-enolase
	Q9WVJ3	CBPQ_MOUSE	Carboxypeptidase Q
	Q61147	CERU_MOUSE	Ceruloplasmin
	Q6P8J7	KCRS_MOUSE	Creatine kinase S-type, mitochondrial
	P35505	FAAA_MOUSE	Fumarylacetoacetase
	P19788	MGP_MOUSE	Matrix Gla protein
	Q5SX40	MYH1_MOUSE	Myosin-1
	P13541	MYH3_MOUSE	Myosin-3
	Q5SX39	MYH4_MOUSE	Myosin-4
	P13542	MYH8_MOUSE	Myosin-8
	Q9Z0K8	VNN1_MOUSE	Pantetheinase
	Q8K5A4	RSLAA_MOUSE	Ras-like protein family member 10A
	Q6PDM2	SRSF1_MOUSE	Serine/arginine-rich splicing factor 1
	Q62093	SRSF2_MOUSE	Serine/arginine-rich splicing factor 2
	A2ASS6	TITIN_MOUSE	Titin
	Q9CWF2	TBB2B_MOUSE	Tubulin beta-2B chain
	Supplementary Table 4: A list of those common and exclusively identified proteins in EVs from palmitate and oleic acid hypertrophied adipocytes (PALM/OLEIC) compared to control mature adipocytes EVs (Venn´s diagram). Those proteins identified in our previous work (Camino et al., under review) analysing EVs from human obese adipose tissue of visceral (VAT) and subcutaneous (SAT) origin are indicat…

## Sheet: SUPPL TABLE 5
						3T3-F442A cell line exosomes	murine 3T3-L1 cell line vesicles (Durcin et al., 2017)			HUMAN OB VAT explants EVs	HUMAN OB SAT explants EVs	Human primary SAT adipocytes exosomes (lean to moderate obese n=2)	WAT enriched
ENTRY	ENTRY NAME	PROTEIN NAME	HGHI EVs	PALMI EVs	OLEIC EVs	Lazar et al., 2016	EV total	sEVs	lEVs	Camino et al., under review	Camino et al., under review	Hartwig et al., 2018	Mardinoglu et al., 2014
Q64433	CH10_MOUSE	10 kDa heat shock protein, mitochondrial					0.5	0	1.5			CH10_HUMAN
O08810	U5S1_MOUSE	116 kDa U5 small nuclear ribonucleoprotein component										U5S1_HUMAN
Q9CQV8	1433B_MOUSE	14-3-3 protein beta/alpha				1433B_MOUSE						1433B_HUMAN
P62259	1433E_MOUSE	14-3-3 protein epsilon				1433E_MOUSE	0	0	1.75			1433E_HUMAN
P61982	1433G_MOUSE	14-3-3 protein gamma				1433G_MOUSE	0	0	1.25			1433G_HUMAN
P68254	1433T_MOUSE	14-3-3 protein theta				1433T_MOUSE	0.75	0	3.75			1433T_HUMAN
P63101	1433Z_MOUSE	14-3-3 protein zeta/delta				1433Z_MOUSE						1433Z_HUMAN
Q9DBL9	ABHD5_MOUSE	1-acylglycerol-3-phosphate O-acyltransferase ABHD5 (Lipid droplet-binding protein CGI-58)				ABHD5_MOUSE
Q8K3K7	PLCB_MOUSE	1-acyl-sn-glycerol-3-phosphate acyltransferase beta
Q9CQ62	DECR_MOUSE	2,4-dienoyl-CoA reductase, mitochondrial				DECR_MOUSE	0	0	0.5
Q3TXS7	PSMD1_MOUSE	26S proteasome non-ATPase regulatory subunit 1
Q8BG32	PSD11_MOUSE	26S proteasome non-ATPase regulatory subunit 11
Q9D8W5	PSD12_MOUSE	26S proteasome non-ATPase regulatory subunit 12
Q9WVJ2	PSD13_MOUSE	26S proteasome non-ATPase regulatory subunit 13										PSD13_HUMAN
O35593	PSDE_MOUSE	26S proteasome non-ATPase regulatory subunit 14
Q8VDM4	PSMD2_MOUSE	26S proteasome non-ATPase regulatory subunit 2					1	1.5	1.25			PSMD2_HUMAN
P14685	PSMD3_MOUSE	26S proteasome non-ATPase regulatory subunit 3					1.5	1	2.25
Q99JI4	PSMD6_MOUSE	26S proteasome non-ATPase regulatory subunit 6										PSMD6_HUMAN
P26516	PSMD7_MOUSE	26S proteasome non-ATPase regulatory subunit 7
P62334	PRS10_MOUSE	26S proteasome regulatory subunit 10B				PRS10_MOUSE	0.5	0.75	0.25
P62192	PRS4_MOUSE	26S proteasome regulatory subunit 4					0.75	1	0.25
O88685	PRS6A_MOUSE	26S proteasome regulatory subunit 6A				PRS6A_MOUSE	0	0.5	0			PRS6A_HUMAN
P54775	PRS6B_MOUSE	26S proteasome regulatory subunit 6B
P46471	PRS7_MOUSE	26S proteasome regulatory subunit 7					0.75	1	0.25			PRS7_HUMAN
P62196	PRS8_MOUSE	26S proteasome regulatory subunit 8					0	0	1			PRS8_HUMAN
Q9DB15	RM12_MOUSE	39S ribosomal protein L12, mitochondrial
O08756	HCD2_MOUSE	3-hydroxyacyl-CoA dehydrogenase type-2					0	0	1
Q8QZS1	HIBCH_MOUSE	3-hydroxyisobutyryl-CoA hydrolase, mitochondrial
Q8BWT1	THIM_MOUSE	3-ketoacyl-CoA thiolase, mitochondrial					0.25	0	0.75
P63325	RS10_MOUSE	40S ribosomal protein S10										RS10_HUMAN
P62281	RS11_MOUSE	40S ribosomal protein S11					1.5	0.75	2			RS11_HUMAN
P63323	RS12_MOUSE	40S ribosomal protein S12										RS12_HUMAN
P62301	RS13_MOUSE	40S ribosomal protein S13										RS13_HUMAN
P62264	RS14_MOUSE	40S ribosomal protein S14					0	0	1			RS14_HUMAN
P62245	RS15A_MOUSE	40S ribosomal protein S15a										RS15A_HUMAN
P14131	RS16_MOUSE	40S ribosomal protein S16				RS16_MOUSE	0	0	2			RS16_HUMAN
P63276	RS17_MOUSE	40S ribosomal protein S17										RS17_HUMAN
P62270	RS18_MOUSE	40S ribosomal protein S18					2	2	1.75			RS18_HUMAN
Q9CZX8	RS19_MOUSE	40S ribosomal protein S19										RS19_HUMAN
P25444	RS2_MOUSE	40S ribosomal protein S2				RS2_MOUSE	0	0	3			RS2_HUMAN
P60867	RS20_MOUSE	40S ribosomal protein S20										RS20_HUMAN
P62267	RS23_MOUSE	40S ribosomal protein S23					0	0	1			RS23_HUMAN
P62849	RS24_MOUSE	40S ribosomal protein S24					0	0	1			RS24_HUMAN
P62852	RS25_MOUSE	40S ribosomal protein S25										RS25_HUMAN
P62855	RS26_MOUSE	40S ribosomal protein S26					0	0	0.75			RS26_HUMAN
P62908	RS3_MOUSE	40S ribosomal protein S3				RS3_MOUSE						RS3_HUMAN
P97351	RS3A_MOUSE	40S ribosomal protein S3a					0.75	0.25	4		UPREGULATED	RS3A_HUMAN
P62702	RS4X_MOUSE	40S ribosomal protein S4, X isoform				RS4X_MOUSE						RS4X_HUMAN
P62754	RS6_MOUSE	40S ribosomal protein S6					0	0	4.5			RS6_HUMAN
P62082	RS7_MOUSE	40S ribosomal protein S7										RS7_HUMAN
P62242	RS8_MOUSE	40S ribosomal protein S8				RS8_MOUSE						RS8_HUMAN
Q6ZWN5	RS9_MOUSE	40S ribosomal protein S9					0	0	2			RS9_HUMAN
P14206	RSSA_MOUSE	40S ribosomal protein SA (Laminin receptor 1)										RSSA_HUMAN
P10852	4F2_MOUSE	4F2 cell-surface antigen heavy chain (CD antigen CD98)				4F2_MOUSE					UPREGULATED	4F2_HUMAN
Q9JLJ2	AL9A1_MOUSE	4-trimethylaminobutyraldehyde dehydrogenase					0.5	0	1.25			AL9A1_HUMAN
P63038	CH60_MOUSE	60 kDa heat shock protein, mitochondrial				CH60_MOUSE	3	0	9.5			CH60_HUMAN
P14869	RLA0_MOUSE	60S acidic ribosomal protein P0					2	1.25	2.5			RLA0_HUMAN
P99027	RLA2_MOUSE	60S acidic ribosomal protein P2										RLA2_HUMAN
Q6ZWV3	RL10_MOUSE	60S ribosomal protein L10										RL10_HUMAN
P53026	RL10A_MOUSE	60S ribosomal protein L10a										RL10A_HUMAN
Q9CXW4	RL11_MOUSE	60S ribosomal protein L11										RL11_HUMAN
P35979	RL12_MOUSE	60S ribosomal protein L12					0.25	0	1			RL12_HUMAN
P47963	RL13_MOUSE	60S ribosomal protein L13					1	0	2.25			RL13_HUMAN
P19253	RL13A_MOUSE	60S ribosomal protein L13a					0.25	0	2.5			RL13A_HUMAN
Q9CR57	RL14_MOUSE	60S ribosomal protein L14				RL14_MOUSE						RL14_HUMAN
Q9CZM2	RL15_MOUSE	60S ribosomal protein L15					0.25	0	1.25			RL15_HUMAN
Q9CPR4	RL17_MOUSE	60S ribosomal protein L17										RL17_HUMAN
P35980	RL18_MOUSE	60S ribosomal protein L18				RL18_MOUSE						RL18_HUMAN
P62717	RL18A_MOUSE	60S ribosomal protein L18a					0.75	0	3			RL18A_HUMAN
O09167	RL21_MOUSE	60S ribosomal protein L21										RL21_HUMAN
P67984	RL22_MOUSE	60S ribosomal protein L22										RL22_HUMAN
P62830	RL23_MOUSE	60S ribosomal protein L23										RL23_HUMAN
Q8BP67	RL24_MOUSE	60S ribosomal protein L24					0	0	1.25			RL24_HUMAN
P61255	RL26_MOUSE	60S ribosomal protein L26										RL26_HUMAN
P61358	RL27_MOUSE	60S ribosomal protein L27					0	0	0.5			RL27_HUMAN
P14115	RL27A_MOUSE	60S ribosomal protein L27a (L29)										RL27A_HUMAN
P47915	RL29_MOUSE	60S ribosomal protein L29										RL29_HUMAN
P27659	RL3_MOUSE	60S ribosomal protein L3					0	0	3			RL3_HUMAN
P62900	RL31_MOUSE	60S ribosomal protein L31										RL31_HUMAN
Q9D1R9	RL34_MOUSE	60S ribosomal protein L34										RL34_HUMAN
Q6ZWV7	RL35_MOUSE	60S ribosomal protein L35					0	0	0.5			RL35_HUMAN
P83882	RL36A_MOUSE	60S ribosomal protein L36a
Q9D8E6	RL4_MOUSE	60S ribosomal protein L4				RL4_MOUSE						RL4_HUMAN
P47962	RL5_MOUSE	60S ribosomal protein L5					0.75	0.5	4			RL5_HUMAN
P47911	RL6_MOUSE	60S ribosomal protein L6				RL6_MOUSE						RL6_HUMAN
P14148	RL7_MOUSE	60S ribosomal protein L7				RL7_MOUSE						RL7_HUMAN
P12970	RL7A_MOUSE	60S ribosomal protein L7a					0	0	2.25			RL7A_HUMAN
P62918	RL8_MOUSE	60S ribosomal protein L8					0.25	0	4.75			RL8_HUMAN
P51410	RL9_MOUSE	60S ribosomal protein L9					0.5	0	0.5			RL9_HUMAN
Q9DCD0	6PGD_MOUSE	6-phosphogluconate dehydrogenase, decarboxylating					0	0	1.25			6PGD_HUMAN
P33434	MMP2_MOUSE	72 kDa type IV collagenase (MMP-2)					0	0	1.75			MMP2_HUMAN
Q9D2R0	AACS_MOUSE	Acetoacetyl-CoA synthetase					0.25	0.25	1.25
Q8CAY6	THIC_MOUSE	Acetyl-CoA acetyltransferase, cytosolic										THIC_HUMAN
Q8QZT1	THIL_MOUSE	Acetyl-CoA acetyltransferase, mitochondrial				THIL_MOUSE	0	0	3.25
Q5SWU9	ACACA_MOUSE	Acetyl-CoA carboxylase 1				ACACA_MOUSE
Q9WV54	ASAH1_MOUSE	Acid ceramidase										ASAH1_HUMAN
O35381	AN32A_MOUSE	Acidic leucine-rich nuclear phosphoprotein 32 family member A
Q99KI0	ACON_MOUSE	Aconitate hydratase, mitochondrial				ACON_MOUSE	2.25	1.5	5.75
P68134	ACTS_MOUSE	Actin, alpha skeletal muscle										ACTS_HUMAN
P63260	ACTG_MOUSE	Actin, cytoplasmic 2				ACTG_MOUSE						ACTG_HUMAN
P61161	ARP2_MOUSE	Actin-related protein 2
Q9WV32	ARC1B_MOUSE	Actin-related protein 2/3 complex subunit 1B					2.5	3.25	3.75			ARC1B_HUMAN
Q9CVB6	ARPC2_MOUSE	Actin-related protein 2/3 complex subunit 2					14.25	9	25.25			ARPC2_HUMAN
Q9JM76	ARPC3_MOUSE	Actin-related protein 2/3 complex subunit 3
P59999	ARPC4_MOUSE	Actin-related protein 2/3 complex subunit 4					7	5.75	17			ARPC4_HUMAN
Q9CPW4	ARPC5_MOUSE	Actin-related protein 2/3 complex subunit 5
Q99JY9	ARP3_MOUSE	Actin-related protein 3					7	5.75	16.75			ARP3_HUMAN
P11031	TCP4_MOUSE	Activated RNA polymerase II transcriptional coactivator p15										TCP4_HUMAN
P31786	ACBP_MOUSE	Acyl-CoA-binding protein				ACBP_MOUSE						ACBP_HUMAN
Q9CQR4	ACO13_MOUSE	Acyl-coenzyme A thioesterase 13
Q9QYR9	ACOT2_MOUSE	Acyl-coenzyme A thioesterase 2, mitochondrial
P50247	SAHH_MOUSE	Adenosylhomocysteinase					0.5	0.25	2			SAHH_HUMAN
Q9WTP6	KAD2_MOUSE	Adenylate kinase 2, mitochondrial					0	0	0.75			KAD2_HUMAN
P54822	PUR8_MOUSE	Adenylosuccinate lyase
P40124	CAP1_MOUSE	Adenylyl cyclase-associated protein 1 (CAP 1)					0.75	0	0.5			CAP1_HUMAN
Q640N1	AEBP1_MOUSE	Adipocyte enhancer-binding protein 1				AEBP1_MOUSE						AEBP1_HUMAN
Q60994	ADIPO_MOUSE	Adiponectin				ADT1_MOUSE	4.5	4.5	1.25				ADIPO_HUMAN
P51881	ADT2_MOUSE	ADP/ATP translocase 2				ADT2_MOUSE	0.5	0	5.5
P84078	ARF1_MOUSE	ADP-ribosylation factor 1
P61750	ARF4_MOUSE	ADP-ribosylation factor 4				ARF4_MOUSE						ARF4_HUMAN
P84084	ARF5_MOUSE	ADP-ribosylation factor 5				ARF5_MOUSE
P62331	ARF6_MOUSE	ADP-ribosylation factor 6										ARF6_HUMAN
Q9CQW2	ARL8B_MOUSE	ADP-ribosylation factor-like protein 8B										ARL8B_HUMAN
Q8CG76	ARK72_MOUSE	Aflatoxin B1 aldehyde reductase member 2					1.5	0.75	0.75
Q8BGQ7	SYAC_MOUSE	Alanine--tRNA ligase, cytoplasmic
E9Q3E1	AL3B2_MOUSE	Aldehyde dehydrogenase family 3 member B2
Q9JII6	AK1A1_MOUSE	Aldo-keto reductase family 1 member A1				AK1A1_MOUSE						AK1A1_HUMAN
P45376	ALDR_MOUSE	Aldo-keto reductase family 1 member B1										ALDR_HUMAN
Q6GQT1	A2MG_MOUSE	Alpha-2-macroglobulin-P (Alpha-2-macroglobulin)				A2M_MOUSE	0	0	1			A2MG_HUMAN
Q7TPR4	ACTN1_MOUSE	Alpha-actinin-1										ACTN1_HUMAN
Q9JI91	ACTN2_MOUSE	Alpha-actinin-2
P57780	ACTN4_MOUSE	Alpha-actinin-4 (Non-muscle alpha-actinin 4)										ACTN4_HUMAN
P17182	ENOA_MOUSE	Alpha-enolase				ENOA_MOUSE	5	1.75	17.5			ENOA_HUMAN
Q9QWR8	NAGAB_MOUSE	Alpha-N-acetylgalactosaminidase
Q9DB05	SNAA_MOUSE	Alpha-soluble NSF attachment protein
Q8R010	AIMP2_MOUSE	Aminoacyl tRNA synthase complex-interacting multifunctional protein 2
P97449	AMPN_MOUSE	Aminopeptidase N (CD antigen CD13)					7	2.25	17.25			AMPN_HUMAN
Q9Z1P8	ANGL4_MOUSE	Angiopoietin-related protein 4										ANGL4_HUMAN
P07146	TRY2_MOUSE	Anionic trypsin-2
P10107	ANXA1_MOUSE	Annexin A1				ANXA1_MOUSE						ANXA1_HUMAN
P97384	ANX11_MOUSE	Annexin A11										ANX11_HUMAN
P07356	ANXA2_MOUSE	Annexin A2				ANXA2_MOUSE						ANXA2_HUMAN
O35639	ANXA3_MOUSE	Annexin A3				ANXA3_MOUSE						ANXA3_HUMAN
P97429	ANXA4_MOUSE	Annexin A4				ANXA4_MOUSE						ANXA4_HUMAN
P48036	ANXA5_MOUSE	Annexin A5				ANXA5_MOUSE	0	0	1.25			ANXA5_HUMAN
P14824	ANXA6_MOUSE	Annexin A6				ANXA6_MOUSE						ANXA6_HUMAN
Q07076	ANXA7_MOUSE	Annexin A7				ANXA7_MOUSE						ANXA7_HUMAN
Q6P9J9	ANO6_MOUSE	Anoctamin-6				ANO6_MOUSE
P11610	CD1D2_MOUSE	Antigen-presenting glycoprotein CD1d2
Q9DBG3	AP2B1_MOUSE	AP-2 complex subunit beta										AP2B1_HUMAN
Q9Z1T1	AP3B1_MOUSE	AP-3 complex subunit beta-1
Q9Z0X1	AIFM1_MOUSE	Apoptosis-inducing factor 1, mitochondrial (Programmed cell death protein 8)					0	0	0.75
Q02013	AQP1_MOUSE	Aquaporin-1
O54794	AQP7_MOUSE	Aquaporin-7											AQP7_HUMAN
Q9D0I9	SYRC_MOUSE	Arginine--tRNA ligase, cytoplasmic
P50428	ARSA_MOUSE	Arylsulfatase A
Q61024	ASNS_MOUSE	Asparagine synthetase					0.5	1.5	1
Q8BP47	SYNC_MOUSE	Asparagine--tRNA ligase, cytoplasmic
Q922B2	SYDC_MOUSE	Aspartate--tRNA ligase, cytoplasmic										SYDC_HUMAN
Q91YH5	ATLA3_MOUSE	Atlastin-3				ATLA3_MOUSE	0.75	0.25	0.25			ATLA3_HUMAN
Q03265	ATPA_MOUSE	ATP synthase subunit alpha, mitochondrial				ATPA_MOUSE
P56480	ATPB_MOUSE	ATP synthase subunit beta, mitochondrial				ATPB_MOUSE					UPREGULATED	ATPB_HUMAN
Q9D3D9	ATPD_MOUSE	ATP synthase subunit delta, mitochondrial
Q9DB20	ATPO_MOUSE	ATP synthase subunit O, mitochondrial				ATPO_MOUSE	0	0	1
Q7TMS5	ABCG2_MOUSE	ATP-binding cassette sub-family G member 2 (CD antigen CD338)				ABCG2_MOUSE
Q91V92	ACLY_MOUSE	ATP-citrate synthase				ACLY_MOUSE	1.75	2	1.25			ACLY_HUMAN
P12382	PFKAL_MOUSE	ATP-dependent 6-phosphofructokinase, liver type				PFKAL_MOUSE	1.25	0.75	2.75
P47857	PFKAM_MOUSE	ATP-dependent 6-phosphofructokinase, muscle type
O70133	DHX9_MOUSE	ATP-dependent RNA helicase A
Q62167	DDX3X_MOUSE	ATP-dependent RNA helicase DDX3X					0	0	1.5
O54962	BAF_MOUSE	Barrier-to-autointegration factor
Q05793	PGBM_MOUSE	Basement membrane-specific heparan sulfate proteoglycan core protein				PGBM_MOUSE						PGBM_HUMAN
P18572	BASI_MOUSE	Basigin (CD antigen CD147)				BASI_MOUSE	0	0	0.75			BASI_HUMAN
Q61335	BAP31_MOUSE	B-cell receptor-associated protein 31					4	0.75	11.25			BAP31_HUMAN
Q9JMK0	B4GT5_MOUSE	Beta-1,4-galactosyltransferase 5
P01887	B2MG_MOUSE	Beta-2-microglobulin				B2MG_MOUSE						B2MG_HUMAN
Q61235	SNTB2_MOUSE	Beta-2-syntrophin
Q8R5C5	ACTY_MOUSE	Beta-centractin
P21550	ENOB_MOUSE	Beta-enolase										ENOB_HUMAN
P23780	BGAL_MOUSE	Beta-galactosidase
P29416	HEXA_MOUSE	Beta-hexosaminidase subunit alpha										HEXA_HUMAN
Q8CGC7	SYEP_MOUSE	Bifunctional glutamate/proline--tRNA ligase					0.25	0	3.5			SYEP_HUMAN
Q9CWJ9	PUR9_MOUSE	Bifunctional purine biosynthesis protein PURH					0	0	1
P28653	PGS1_MOUSE	Biglycan
Q8R016	BLMH_MOUSE	Bleomycin hydrolase
O35855	BCAT2_MOUSE	Branched-chain-amino-acid aminotransferase, mitochondrial					0.75	0	2.25
Q8K2Q7	BROX_MOUSE	BRO1 domain-containing protein BROX										BROX_HUMAN
P61022	CHP1_MOUSE	Calcineurin B homologous protein 1					0	0	1.25
P0DP28	CALM3_MOUSE	Calmodulin-3
O88456	CPNS1_MOUSE	Calpain small subunit 1										CPNS1_HUMAN
O08529	CAN2_MOUSE	Calpain-2 catalytic subunit										CAN2_HUMAN
P14211	CALR_MOUSE	Calreticulin				CALR_MOUSE						CALR_HUMAN
P05132	KAPCA_MOUSE	cAMP-dependent protein kinase catalytic subunit alpha (PKA C-alpha)
P68181	KAPCB_MOUSE	cAMP-dependent protein kinase catalytic subunit beta
P31324	KAP3_MOUSE	cAMP-dependent protein kinase type II-beta regulatory subunit					0.25	0.25	1.25
P48758	CBR1_MOUSE	Carbonyl reductase				CBR1_MOUSE						CBR1_HUMAN
Q8K354	CBR3_MOUSE	Carbonyl reductase					0	0.25	1.25
P08074	CBR2_MOUSE	Carbonyl reductase (Adipocyte protein P27)
Q00493	CBPE_MOUSE	Carboxypeptidase E
Q9WVJ3	CBPQ_MOUSE	Carboxypeptidase Q
P47934	CACP_MOUSE	Carnitine O-acetyltransferase					1.5	0.75	2.75
P52825	CPT2_MOUSE	Carnitine O-palmitoyltransferase 2, mitochondrial				CPT2_MOUSE
P24270	CATA_MOUSE	Catalase										CATA_HUMAN
O88587	COMT_MOUSE	Catechol O-methyltransferase										COMP_HUMAN
P10605	CATB_MOUSE	Cathepsin B										CATB_HUMAN
P18242	CATD_MOUSE	Cathepsin D				CATD_MOUSE						CATD_HUMAN
P06797	CATL1_MOUSE	Cathepsin L1
P24668	MPRD_MOUSE	Cation-dependent mannose-6-phosphate receptor				MPRD_MOUSE
P18581	CTR2_MOUSE	Cationic amino acid transporter 2
O54724	CAVN1_MOUSE	Caveolae-associated protein 1 (Cavin-1)				CAV1_MOUSE				UPREGULATED
P49817	CAV1_MOUSE	Caveolin-1				CAV1_MOUSE						CAV1_HUMAN
Q9WVC3	CAV2_MOUSE	Caveolin-2				CAV2_MOUSE
O35566	CD151_MOUSE	CD151 antigen (GP27)										CD151_HUMAN
P41731	CD63_MOUSE	CD63 antigen (CD antigen CD63)				CD63_MOUSE						CD63_HUMAN
P35762	CD81_MOUSE	CD81 antigen				CD81_MOUSE	1.25	0.5	0.25			CD81_HUMAN
P40237	CD82_MOUSE	CD82 antigen (C33 antigen)										CD82_HUMAN
P60766	CDC42_MOUSE	Cell division control protein 42 homolog				CDC42_MOUSE						CDC42_HUMAN
Q61147	CERU_MOUSE	Ceruloplasmin
Q9DB34	CHM2A_MOUSE	Charged multivesicular body protein 2a
Q9D8B3	CHM4B_MOUSE	Charged multivesicular body protein 4b				CHM4B_MOUSE
Q9Z1Q5	CLIC1_MOUSE	Chloride intracellular channel protein 1				CLIC1_MOUSE	2.25	1.75	1.5			CLIC1_HUMAN
Q9QYB1	CLIC4_MOUSE	Chloride intracellular channel protein 4										CLIC4_HUMAN
Q6X893	CTL1_MOUSE	Choline transporter-like protein 1 (CD antigen CD92)										CTL1_HUMAN
Q8BY89	CTL2_MOUSE	Choline transporter-like protein 2										CTL2_HUMAN
Q8VHY0	CSPG4_MOUSE	Chondroitin sulfate proteoglycan 4										CSPG4_HUMAN	CSPG4_HUMAN
Q9CZU6	CISY_MOUSE	Citrate synthase, mitochondrial				CISY_MOUSE	3	3	2.75
Q68FD5	CLH1_MOUSE	Clathrin heavy chain 1				CLH_MOUSE						CLH1_HUMAN
O08585	CLCA_MOUSE	Clathrin light chain A (Lca)
Q06890	CLUS_MOUSE	Clusterin				CLUS_MOUSE						CLUS_HUMAN
Q8CIE6	COPA_MOUSE	Coatomer subunit alpha					1.5	1.75	0.75			COPA_HUMAN
Q9JIF7	COPB_MOUSE	Coatomer subunit beta										COPB_HUMAN
O55029	COPB2_MOUSE	Coatomer subunit beta'					0.25	0.25	0.5			COPB2_HUMAN
P18760	COF1_MOUSE	Cofilin-1				COF1_MOUSE						COF1_HUMAN
P11087	CO1A1_MOUSE	Collagen alpha-1(I) chain				CO1A1_MOUSE						CO1A1_HUMAN
P08121	CO3A1_MOUSE	Collagen alpha-1(III) chain										CO3A1_HUMAN
P02463	CO4A1_MOUSE	Collagen alpha-1(IV) chain					2	0.75	0.75			CO4A1_HUMAN
Q04857	CO6A1_MOUSE	Collagen alpha-1(VI) chain				CO6A1_MOUSE						CO6A1_HUMAN
O35206	COFA1_MOUSE	Collagen alpha-1(XV) chain				COFA1_MOUSE						COFA1_HUMAN
Q01149	CO1A2_MOUSE	Collagen alpha-2(I) chain				CO1A2_MOUSE						CO1A2_HUMAN
P08122	CO4A2_MOUSE	Collagen alpha-2(IV) chain				CO4A2_MOUSE					UPREGULATED	CO4A2_HUMAN
Q02788	CO6A2_MOUSE	Collagen alpha-2(VI) chain				CO6A2_MOUSE						CO6A2_HUMAN
O88544	CSN4_MOUSE	COP9 signalosome complex subunit 4
Q8C166	CPNE1_MOUSE	Copine-1				CPNE1_MOUSE	0	0	0.5			CPNE1_HUMAN
P59108	CPNE2_MOUSE	Copine-2 (Copine II)
Q8BT60	CPNE3_MOUSE	Copine-3										CPNE3_HUMAN
Q9WUM3	COR1B_MOUSE	Coronin-1B					0	0.25	1.25			COR1B_HUMAN
Q6P8J7	KCRS_MOUSE	Creatine kinase S-type, mitochondrial
P70303	PYRG2_MOUSE	CTP synthase 2
Q91V08	CLC2D_MOUSE	C-type lectin domain family 2 member D
Q6ZQ38	CAND1_MOUSE	Cullin-associated NEDD8-dissociated protein 1
P21460	CYTC_MOUSE	Cystatin-C (Cystatin-3)				CYTC_MOUSE						CYTC_HUMAN
Q9DBE0	CSAD_MOUSE	Cysteine sulfinic acid decarboxylase					0.25	0.5	1.25		UPREGULATED
Q9CQX2	CYB5B_MOUSE	Cytochrome b5 type B
P62897	CYC_MOUSE	Cytochrome c, somatic
P33267	CP2F2_MOUSE	Cytochrome P450 2F2				CP2F2_MOUSE
P28271	ACOC_MOUSE	Cytoplasmic aconitate hydratase
Q9JHU4	DYHC1_MOUSE	Cytoplasmic dynein 1 heavy chain 1				DYHC1_MOUSE						DYHC1_HUMAN
Q7TMB8	CYFP1_MOUSE	Cytoplasmic FMR1-interacting protein 1					0	0	1.5			CYFP1_HUMAN
Q9CPY7	AMPL_MOUSE	Cytosol aminopeptidase
Q9D1A2	CNDP2_MOUSE	Cytosolic non-specific dipeptidase
Q61753	SERA_MOUSE	D-3-phosphoglycerate dehydrogenase				SERA_MOUSE	0	0.25	3.5
Q60710	SAMH1_MOUSE	Deoxynucleoside triphosphate triphosphohydrolase SAMHD1
O08749	DLDH_MOUSE	Dihydrolipoyl dehydrogenase, mitochondrial				DLDH_MOUSE	0	0	3
Q8BMF4	ODP2_MOUSE	Dihydrolipoyllysine-residue acetyltransferase component of pyruvate dehydrogenase complex, mitochondrial				ODP2_MOUSE	1.75	1.75	1			ODP2_HUMAN
Q8BVI4	DHPR_MOUSE	Dihydropteridine reductase
O08553	DPYL2_MOUSE	Dihydropyrimidinase-related protein 2										DPYL2_HUMAN
Q3UH60	DIP2B_MOUSE	Disco-interacting protein 2 homolog B
O35598	ADA10_MOUSE	Disintegrin and metalloproteinase domain-containing protein 10 (ADAM 10)										ADA10_HUMAN
Q3U1J4	DDB1_MOUSE	DNA damage-binding protein 1
P63037	DNJA1_MOUSE	DnaJ homolog subfamily A member 1
Q9QYJ0	DNJA2_MOUSE	DnaJ homolog subfamily A member 2
Q8K1M6	DNM1L_MOUSE	Dynamin-1-like protein
P39054	DYN2_MOUSE	Dynamin-2
P58281	OPA1_MOUSE	Dynamin-like 120 kDa protein, mitochondrial					0	0	0.75
Q62165	DAG1_MOUSE	Dystroglycan										DAG1_HUMAN
P46935	NEDD4_MOUSE	E3 ubiquitin-protein ligase NEDD4					0	0	1.25
O54965	RNF13_MOUSE	E3 ubiquitin-protein ligase RNF13
Q8C0E3	TRI47_MOUSE	E3 ubiquitin-protein ligase TRIM47
Q9R1E6	ENPP2_MOUSE	Ectonucleotide pyrophosphatase/phosphodiesterase family member 2
O35474	EDIL3_MOUSE	EGF-like repeat and discoidin I-like domain-containing protein 3					0	0	0.75
Q9WVK4	EHD1_MOUSE	EH domain-containing protein 1				EHD1_MOUSE						EHD1_HUMAN
Q8BH64	EHD2_MOUSE	EH domain-containing protein 2				EHD2_MOUSE	8	3.5	5.25			EHD2_HUMAN	EHD2_HUMAN
Q9EQP2	EHD4_MOUSE	EH domain-containing protein 4
Q99LC5	ETFA_MOUSE	Electron transfer flavoprotein subunit alpha, mitochondrial				ETFA_MOUSE	0	0	4.25
Q9DCW4	ETFB_MOUSE	Electron transfer flavoprotein subunit beta				ETFB_MOUSE	1	0	2.75
P10126	EF1A1_MOUSE	Elongation factor 1-alpha 1				EF1A1_MOUSE						EF1A1_HUMAN
O70251	EF1B_MOUSE	Elongation factor 1-beta										EF1B_HUMAN
P57776	EF1D_MOUSE	Elongation factor 1-delta										EF1D_HUMAN
Q9D8N0	EF1G_MOUSE	Elongation factor 1-gamma										EF1G_HUMAN
P58252	EF2_MOUSE	Elongation factor 2				EF2_MOUSE						EF2_HUMAN
P20029	BIP_MOUSE	Endoplasmic reticulum chaperone BiP (78 kDa glucose-regulated protein) (GRP-78)
P08113	ENPL_MOUSE	Endoplasmin (GRP-94)				ENPL_MOUSE	1	1	5.5		UPREGULATED	ENPL_HUMAN
P42125	ECI1_MOUSE	Enoyl-CoA delta isomerase 1, mitochondrial
Q9D379	HYEP_MOUSE	Epoxide hydrolase 1					16	14.5	0.5			HYEP_HUMAN
Q9JIM1	S29A1_MOUSE	Equilibrative nucleoside transporter 1
Q99JH8	ERD21_MOUSE	ER lumen protein-retaining receptor 1										ERD21_HUMAN
Q9CQM2	ERD22_MOUSE	ER lumen protein-retaining receptor 2										ERD22_HUMAN
Q8R180	ERO1A_MOUSE	ERO1-like protein alpha				ERO1A_MOUSE	0	0	1
P54116	STOM_MOUSE	Erythrocyte band 7 integral membrane protein				STOM_MOUSE					UPREGULATED	STOM_HUMAN
Q9D9V3	ECHD1_MOUSE	Ethylmalonyl-CoA decarboxylase										ECHD1_HUMAN
P60843	IF4A1_MOUSE	Eukaryotic initiation factor 4A-I				IF4A1_MOUSE						IF4A1_HUMAN
Q6ZWX6	IF2A_MOUSE	Eukaryotic translation initiation factor 2 subunit 1										IF2A_HUMAN
Q99L45	IF2B_MOUSE	Eukaryotic translation initiation factor 2 subunit 2
Q9Z0N1	IF2G_MOUSE	Eukaryotic translation initiation factor 2 subunit 3, X-linked										IF2G_HUMAN
P23116	EIF3A_MOUSE	Eukaryotic translation initiation factor 3 subunit A					0	0	0.75			EIF3A_HUMAN
Q8R1B4	EIF3C_MOUSE	Eukaryotic translation initiation factor 3 subunit C										EIF3C_HUMAN
O70194	EIF3D_MOUSE	Eukaryotic translation initiation factor 3 subunit D
P60229	EIF3E_MOUSE	Eukaryotic translation initiation factor 3 subunit E (Mammary tumor-associated protein INT-6)										EIF3E_HUMAN
Q9DCH4	EIF3F_MOUSE	Eukaryotic translation initiation factor 3 subunit F
Q8QZY1	EIF3L_MOUSE	Eukaryotic translation initiation factor 3 subunit L										EIF3L_HUMAN
P59325	IF5_MOUSE	Eukaryotic translation initiation factor 5
P63242	IF5A1_MOUSE	Eukaryotic translation initiation factor 5A-1										IF5A1_HUMAN
P56564	EAA1_MOUSE	Excitatory amino acid transporter 1
Q6P5F9	XPO1_MOUSE	Exportin-1
Q3U7R1	ESYT1_MOUSE	Extended synaptotagmin-1										ESYT1_HUMAN
P47754	CAZA2_MOUSE	F-actin-capping protein subunit alpha-2 (CapZ alpha-2)										CAZA2_HUMAN
Q920E5	FPPS_MOUSE	Farnesyl pyrophosphate synthase
Q61553	FSCN1_MOUSE	Fascin )										FSCN1_HUMAN
P19096	FAS_MOUSE	Fatty acid synthase protein				FAS_MOUSE						FAS_HUMAN
Q05816	FABP5_MOUSE	Fatty acid-binding protein 5				FABP5_MOUSE						FABP5_HUMAN
P04117	FABP4_MOUSE	Fatty acid-binding protein, adipocyte				FABP4_MOUSE	1	0.5	1.75	UPREGULATED		FABP4_HUMAN	FABP4_HUMAN
P09528	FRIH_MOUSE	Ferritin heavy chain										FRIH_HUMAN
P29391	FRIL1_MOUSE	Ferritin light chain 1					3.75	0.75	8.75			FRIL_HUMAN
P11276	FINC_MOUSE	Fibronectin (FN)				FINC_MOUSE	6	5.75	0			FINC_HUMAN
P37889	FBLN2_MOUSE	Fibulin-2				FBLN2_MOUSE						FBLN2_HUMAN
Q8BTM8	FLNA_MOUSE	Filamin-A										FLNA_HUMAN
Q80X90	FLNB_MOUSE	Filamin-B
Q8VHX6	FLNC_MOUSE	Filamin-C										FLNC_HUMAN
O08917	FLOT1_MOUSE	Flotillin-1				FLOT1_MOUSE						FLOT1_HUMAN
Q60634	FLOT2_MOUSE	Flotillin-2 (Epidermal surface antigen)
Q62356	FSTL1_MOUSE	Follistatin-related protein 1 (TGF-beta-inducible protein TSC-36)										FSTL1_HUMAN
P05064	ALDOA_MOUSE	Fructose-bisphosphate aldolase A				ALDOA_MOUSE						ALDOA_HUMAN
P35505	FAAA_MOUSE	Fumarylacetoacetase					0	0	0.75			FAAA_HUMAN
Q9R0N0	GALK1_MOUSE	Galactokinase
P16045	LEG1_MOUSE	Galectin-1				LEG1_MOUSE						LEG1_HUMAN
P16110	LEG3_MOUSE	Galectin-3										LEG3_HUMAN
Q07797	LG3BP_MOUSE	Galectin-3-binding protein				LG3BP_MOUSE	32	32.75	2.75			LG3BP_HUMAN
Q9Z0F7	SYUG_MOUSE	Gamma-synuclein (Persyn)											SYUG_HUMAN
P13020	GELS_MOUSE	Gelsolin				GELS_MOUSE						GELS_HUMAN
Q9Z1Z0	USO1_MOUSE	General vesicular transport factor p115 (Vesicle-docking protein)
Q07235	GDN_MOUSE	Glia-derived nexin (Serpin E2)										GDN_HUMAN
Q00612	G6PD1_MOUSE	Glucose-6-phosphate 1-dehydrogenase X
P06745	G6PI_MOUSE	Glucose-6-phosphate isomerase				G6PI_MOUSE						G6PI_HUMAN
P26443	DHE3_MOUSE	Glutamate dehydrogenase 1, mitochondrial					0.5	0	2.25
P16406	AMPE_MOUSE	Glutamyl aminopeptidase (CD antigen CD249)
P10649	GSTM1_MOUSE	Glutathione S-transferase Mu 1										GSLG1_HUMAN
P15626	GSTM2_MOUSE	Glutathione S-transferase Mu 2
O09131	GSTO1_MOUSE	Glutathione S-transferase omega-1				GSTO1_MOUSE						GSTO1_HUMAN
P19157	GSTP1_MOUSE	Glutathione S-transferase P 1 (Preadipocyte growth factor)				GSTP1_MOUSE						GSTP1_HUMAN
P16858	G3P_MOUSE	Glyceraldehyde-3-phosphate dehydrogenase				G3P_MOUSE	1.5	0	4.75			G3P_HUMAN
P13707	GPDA_MOUSE	Glycerol-3-phosphate dehydrogenase				GPDA_MOUSE	0	0	0.75	UPREGULATED		GPDA_HUMAN	GPDA_HUMAN
Q9CZD3	GARS_MOUSE	Glycine--tRNA ligase					1.25	2	2.75
Q9Z1E4	GYS1_MOUSE	Glycogen [starch] synthase, muscle				GYS1_MOUSE	1.75	1.25	0.75			GYS1_HUMAN
Q8CI94	PYGB_MOUSE	Glycogen phosphorylase, brain form										PYGB_HUMAN
O70310	NMT1_MOUSE	Glycylpeptide N-tetradecanoyltransferase 1
Q91Z53	GRHPR_MOUSE	Glyoxylate reductase/hydroxypyruvate reductase										GRHPR_HUMAN
Q9CYL5	GAPR1_MOUSE	Golgi-associated plant pathogenesis-related protein 1				GAPR1_MOUSE	0	0	1			GAPR1_HUMAN
Q61411	RASH_MOUSE	GTPase HRas (H-Ras-1) (Transforming protein p21)
P62827	RAN_MOUSE	GTP-binding nuclear protein Ran					1	1.25	2.75			RAN_HUMAN
Q9CQC9	SAR1B_MOUSE	GTP-binding protein SAR1b
P08752	GNAI2_MOUSE	Guanine nucleotide-binding protein G(i) subunit alpha-2				GNAI2_MOUSE						GNAI2_HUMAN
P62874	GBB1_MOUSE	Guanine nucleotide-binding protein G(I)/G(S)/G(T) subunit beta-1				GBB1_MOUSE						GBB1_HUMAN
P62880	GBB2_MOUSE	Guanine nucleotide-binding protein G(I)/G(S)/G(T) subunit beta-2				GBB2_MOUSE	1	0	3.5			GBB2_HUMAN
P18872	GNAO_MOUSE	Guanine nucleotide-binding protein G(o) subunit alpha				GNAO_MOUSE	0.25	0	1.5
Q6R0H7	GNAS1_MOUSE	Guanine nucleotide-binding protein G(s) subunit alpha isoforms XLas				GNAS1_MOUSE						GNAS1_HUMAN
P21278	GNA11_MOUSE	Guanine nucleotide-binding protein subunit alpha-11										GNA11_HUMAN
Q61696	HS71A_MOUSE	Heat shock 70 kDa protein 1A										HS71A_HUMAN
Q61316	HSP74_MOUSE	Heat shock 70 kDa protein 4					0	0	1
P63017	HSP7C_MOUSE	Heat shock cognate 71 kDa protein				HSP7C_MOUSE					UPREGULATED	HSP7C_HUMAN
P07901	HS90A_MOUSE	Heat shock protein HSP 90-alpha				HS90A_MOUSE	1	0.5	1.5			HS90A_HUMAN
P11499	HS90B_MOUSE	Heat shock protein HSP 90-beta				HS90B_MOUSE	3	2.5	12.5		UPREGULATED	HS90B_HUMAN
P14901	HMOX1_MOUSE	Heme oxygenase 1										HMOX1_HUMAN
P01942	HBA_MOUSE	Hemoglobin subunit alpha				HBA_MOUSE						HBA_HUMAN
P02089	HBB2_MOUSE	Hemoglobin subunit beta-2
P04444	HBBZ_MOUSE	Hemoglobin subunit beta-H1
Q3UDW8	HGNAT_MOUSE	Heparan-alpha-glucosaminide N-acetyltransferase (Transmembrane protein 76)
Q99LI8	HGS_MOUSE	Hepatocyte growth factor-regulated tyrosine kinase substrate
Q99020	ROAA_MOUSE	Heterogeneous nuclear ribonucleoprotein A/B										ROAA_HUMAN
Q9Z2X1	HNRPF_MOUSE	Heterogeneous nuclear ribonucleoprotein F										HNRPF_HUMAN
P61979	HNRPK_MOUSE	Heterogeneous nuclear ribonucleoprotein K										HNRPK_HUMAN
Q7TMK9	HNRPQ_MOUSE	Heterogeneous nuclear ribonucleoprotein Q
Q8VEK3	HNRPU_MOUSE	Heterogeneous nuclear ribonucleoprotein U					0	0	3.75			HNRPU_HUMAN
Q9Z204	HNRPC_MOUSE	Heterogeneous nuclear ribonucleoproteins C1/C2										HNRPC_HUMAN
P17710	HXK1_MOUSE	Hexokinase-1
P63158	HMGB1_MOUSE	High mobility group protein B1										HMGB1_HUMAN
P70349	HINT1_MOUSE	Histidine triad nucleotide-binding protein 1										HINT1_HUMAN
P10922	H10_MOUSE	Histone H1.0					0.5	0	0.25			H10_HUMAN
P43275	H11_MOUSE	Histone H1.1
P15864	H12_MOUSE	Histone H1.2
P43277	H13_MOUSE	Histone H1.3										H13_HUMAN
P43274	H14_MOUSE	Histone H1.4					3	3.5	2.75
P43276	H15_MOUSE	Histone H1.5					1.25	1.25	0.25			H15_HUMAN
Q8CGP7	H2A1K_MOUSE	Histone H2A type 1-K
Q6GSS7	H2A2A_MOUSE	Histone H2A type 2-A
Q3THW5	H2AV_MOUSE	Histone H2A.V
P27661	H2AX_MOUSE	Histone H2AX
Q8CGP2	H2B1P_MOUSE	Histone H2B type 1-P
Q9D2U9	H2B3A_MOUSE	Histone H2B type 3-A
P84228	H32_MOUSE	Histone H3.2										H32_HUMAN
P84244	H33_MOUSE	Histone H3.3					2	1	1.75			H33_HUMAN
P62806	H4_MOUSE	Histone H4				H4_MOUSE				UPREGULATED		H4_HUMAN
P54310	LIPS_MOUSE	Hormone-sensitive lipase (HSL)				LIPS_MOUSE	0	0	0.5				LIPS_HUMAN
Q99L47	F10A1_MOUSE	Hsc70-interacting protein										F10A1_HUMAN
Q61425	HCDH_MOUSE	Hydroxyacyl-coenzyme A dehydrogenase, mitochondrial				HCDH_MOUSE
P70168	IMB1_MOUSE	Importin subunit beta-1				IMB1_MOUSE						IMB1_HUMAN
Q8VI75	IPO4_MOUSE	Importin-4
Q8BKC5	IPO5_MOUSE	Importin-5
Q9D819	IPYR_MOUSE	Inorganic pyrophosphatase
P01325	INS1_MOUSE	Insulin-1
O89051	ITM2B_MOUSE	Integral membrane protein 2B										ITM2B_HUMAN
P11688	ITA5_MOUSE	Integrin alpha-5 (CD49 antigen-like family member E)				ITA5_MOUSE	0	0	1.75			ITA5_HUMAN
Q61739	ITA6_MOUSE	Integrin alpha-6 (CD49 antigen-like family member F)										ITA6_HUMAN
P43406	ITAV_MOUSE	Integrin alpha-V (CD antigen CD51)				ITAV_MOUSE						ITAV_HUMAN
P09055	ITB1_MOUSE	Integrin beta-1 (CD antigen CD29)				ITB1_MOUSE						ITB1_HUMAN
Q99J93	IFM2_MOUSE	Interferon-induced transmembrane protein 2
P25085	IL1RA_MOUSE	Interleukin-1 receptor antagonist protein
O88844	IDHC_MOUSE	Isocitrate dehydrogenase				IDHC_MOUSE						IDHC_HUMAN
P70404	IDHG1_MOUSE	Isocitrate dehydrogenase					0	0	0.5
Q9D6R2	IDH3A_MOUSE	Isocitrate dehydrogenase [NAD] subunit alpha, mitochondrial				IDH3A_MOUSE	0	0	2.25
P54071	IDHP_MOUSE	Isocitrate dehydrogenase [NADP], mitochondrial					0	0	2.5
Q8BU30	SYIC_MOUSE	Isoleucine--tRNA ligase, cytoplasmic										SYIC_HUMAN
Q9CX00	IST1_MOUSE	IST1 homolog										IST1_HUMAN
P02535	K1C10_MOUSE	Keratin, type I cytoskeletal 10										K1C10_HUMAN
Q9Z2K1	K1C16_MOUSE	Keratin, type I cytoskeletal 16 (Cytokeratin-16)										K1C16_HUMAN
Q9QWL7	K1C17_MOUSE	Keratin, type I cytoskeletal 17 (Cytokeratin-17)										K1C17_HUMAN
Q6IFX2	K1C42_MOUSE	Keratin, type I cytoskeletal 42 (Cytokeratin-42)
Q9ERE2	KRT81_MOUSE	Keratin, type II cuticular Hb1
Q9Z2T6	KRT85_MOUSE	Keratin, type II cuticular Hb5
P04104	K2C1_MOUSE	Keratin, type II cytoskeletal 1										K2C1_HUMAN
Q3TTY5	K22E_MOUSE	Keratin, type II cytoskeletal 2 epidermal										K22E_HUMAN
Q3UV17	K22O_MOUSE	Keratin, type II cytoskeletal 2 oral
Q922U2	K2C5_MOUSE	Keratin, type II cytoskeletal 5										K2C5_HUMAN
Q8VED5	K2C79_MOUSE	Keratin, type II cytoskeletal 79
P21956	MFGM_MOUSE	Lactadherin				MFGM_MOUSE					UPREGULATED	MFGM_HUMAN
Q9CPU0	LGUL_MOUSE	Lactoylglutathione lyase
P97927	LAMA4_MOUSE	Laminin subunit alpha-4				LAMA4_MOUSE	9.25	6	3.25			LAMA4_HUMAN
P02469	LAMB1_MOUSE	Laminin subunit beta-1				LAMB1_MOUSE	3	3	0.5			LAMB1_HUMAN
P02468	LAMC1_MOUSE	Laminin subunit gamma-1				LAMC1_MOUSE	6.75	5.25	1.75			LAMC1_HUMAN
Q9Z127	LAT1_MOUSE	Large neutral amino acids transporter small subunit 1					0.25	0	1
Q922Q8	LRC59_MOUSE	Leucine-rich repeat-containing protein 59
Q8C129	LCAP_MOUSE	Leucyl-cystinyl aminopeptidase				LCAP_MOUSE
Q61735	CD47_MOUSE	Leukocyte surface antigen CD47					0	0.5	1.75			CD47_HUMAN
P11152	LIPL_MOUSE	Lipoprotein lipase				LIPL_MOUSE	11	13.25	8.25			LIPL_HUMAN	LIPL_HUMAN
P06151	LDHA_MOUSE	L-lactate dehydrogenase A chain				LDHA_MOUSE	0	0	1.25			LDHA_HUMAN
P16125	LDHB_MOUSE	L-lactate dehydrogenase B chain				LDHB_MOUSE						LDHB_HUMAN
P51174	ACADL_MOUSE	Long-chain specific acyl-CoA dehydrogenase, mitochondrial				ACADL_MOUSE	0	0	1.5
P41216	ACSL1_MOUSE	Long-chain-fatty-acid--CoA ligase 1				ACSL1_MOUSE						ACSL1_HUMAN
P32067	LA_MOUSE	Lupus La protein homolog					0	0	1.25
P24638	PPAL_MOUSE	Lysosomal acid phosphatase
P70699	LYAG_MOUSE	Lysosomal alpha-glucosidase
P16675	PPGB_MOUSE	Lysosomal protective protein (Cathepsin A)										PPGB_HUMAN
O35114	SCRB2_MOUSE	Lysosome membrane protein 2					2.25	3	4			SCRB2_HUMAN
P11438	LAMP1_MOUSE	Lysosome-associated membrane glycoprotein 1 (LAMP-1) CD antigen CD107a)									UPREGULATED	LAMP1_HUMAN
P17047	LAMP2_MOUSE	Lysosome-associated membrane glycoprotein 2 (LAMP-2) (CD antigen CD107b)				LAMP2_MOUSE						LAMP2_HUMAN
P24452	CAPG_MOUSE	Macrophage-capping protein										CAPG_HUMAN
Q9EQK5	MVP_MOUSE	Major vault protein (MVP)				MVP_MOUSE						MVP_HUMAN
P14152	MDHC_MOUSE	Malate dehydrogenase, cytoplasmic										MDHC_HUMAN
P08249	MDHM_MOUSE	Malate dehydrogenase, mitochondrial				MDHM_MOUSE	4	0	8.75			MDHM_HUMAN
Q9WVL0	MAAI_MOUSE	Maleylacetoacetate isomerase					0.25	0.75	0.5
Q9R0Q9	MPU1_MOUSE	Mannose-P-dolichol utilization defect 1 protein
O08746	MATN2_MOUSE	Matrilin-2
P19788	MGP_MOUSE	Matrix Gla protein										MGP_HUMAN
P53690	MMP14_MOUSE	Matrix metalloproteinase-14 (MMP-14)										MMP14_HUMAN
P45952	ACADM_MOUSE	Medium-chain specific acyl-CoA dehydrogenase, mitochondrial				ACADM_MOUSE	1.25	0.5	3
O70423	AOC3_MOUSE	Membrane primary amine oxidase (Vascular adhesion protein 1) (VAP-1)				AOC3_MOUSE						AOC3_HUMAN	AOC3_HUMAN
P17563	SBP1_MOUSE	Methanethiol oxidase										SBP1_HUMAN
Q9EQ20	MMSA_MOUSE	Methylmalonate-semialdehyde dehydrogenase				MMSA_MOUSE	2.75	0.75	4.75
Q62000	MIME_MOUSE	Mimecan (Osteoglycin)					1	1	0	UPREGULATED		MIME_HUMAN
Q9CQ92	FIS1_MOUSE	Mitochondrial fission 1 protein
O35857	TIM44_MOUSE	Mitochondrial import inner membrane translocase subunit TIM44
P26041	MOES_MOUSE	Moesin (Membrane-organizing extension spike protein)				MOES_MOUSE						MOES_HUMAN
P53986	MOT1_MOUSE	Monocarboxylate transporter 1				MOT1_MOUSE
O35682	MYADM_MOUSE	Myeloid-associated differentiation marker				MYADM_MOUSE						MYADM_HUMAN
Q69ZN7	MYOF_MOUSE	Myoferlin				MYOF_MOUSE						MYOF_HUMAN
Q60605	MYL6_MOUSE	Myosin light polypeptide 6				MYL6_MOUSE						MYL6_HUMAN
Q3THE2	ML12B_MOUSE	Myosin regulatory light chain 12B
Q5SX40	MYH1_MOUSE	Myosin-1											MYH1_HUMAN
Q61879	MYH10_MOUSE	Myosin-10					1	0.25	2
P13541	MYH3_MOUSE	Myosin-3
Q5SX39	MYH4_MOUSE	Myosin-4
P13542	MYH8_MOUSE	Myosin-8
Q8VDD5	MYH9_MOUSE	Myosin-9				MYH9_MOUSE						MYH9_HUMAN
Q5XKE0	MYPC2_MOUSE	Myosin-binding protein C, fast-type
P26645	MARCS_MOUSE	Myristoylated alanine-rich C-kinase substrate (MARCKS)				MARCS_MOUSE	2.5	2.5	9.5
P70441	NHRF1_MOUSE	Na(+)/H(+) exchange regulatory cofactor NHE-RF1 (NHERF-1)
Q8BFR4	GNS_MOUSE	N-acetylglucosamine-6-sulfatase (EC 3.1.6.14) (Glucosamine-6-sulfatase) (G6S)
Q64669	NQO1_MOUSE	NAD(P)H dehydrogenase					1.5	0.5	11			NQO1_HUMAN
Q9DCN2	NB5R3_MOUSE	NADH-cytochrome b5 reductase 3				NB5R3_MOUSE						NB5R3_HUMAN
P70670	NACAM_MOUSE	Nascent polypeptide-associated complex subunit alpha, muscle-specific form
P28660	NCKP1_MOUSE	Nck-associated protein 1
Q61391	NEP_MOUSE	Neprilysin (CD antigen CD10)										NEP_HUMAN
Q6P5H2	NEST_MOUSE	Nestin
Q8BHN3	GANAB_MOUSE	Neutral alpha-glucosidase AB										GANAB_HUMAN
O35874	SATT_MOUSE	Neutral amino acid transporter A
P51912	AAAT_MOUSE	Neutral amino acid transporter B				AAAT_MOUSE					UPREGULATED	AAAT_HUMAN
P57716	NICA_MOUSE	Nicastrin					0	0	1
Q99KQ4	NAMPT_MOUSE	Nicotinamide phosphoribosyltransferase					0	0	0.75
P10493	NID1_MOUSE	Nidogen-1				NID1_MOUSE						NID1_HUMAN
O88322	NID2_MOUSE	Nidogen-2				NID2_MOUSE						NID2_HUMAN
P32020	NLTP_MOUSE	Non-specific lipid-transfer protein				NLTP_MOUSE
O35604	NPC1_MOUSE	NPC intracellular cholesterol transporter 1
P09405	NUCL_MOUSE	Nucleolin (Protein C23)										NUCL_HUMAN
Q61937	NPM_MOUSE	Nucleophosmin										NPM_HUMAN
P15532	NDKA_MOUSE	Nucleoside diphosphate kinase A
Q01768	NDKB_MOUSE	Nucleoside diphosphate kinase B										NDKB_HUMAN
Q78ZA7	NP1L4_MOUSE	Nucleosome assembly protein 1-like 4
Q9CZ30	OLA1_MOUSE	Obg-like ATPase 1				OLA1_MOUSE						OLA1_HUMAN
P29758	OAT_MOUSE	Ornithine aminotransferase, mitochondrial
P10923	OSTP_MOUSE	Osteopontin
Q9JJX6	P2RX4_MOUSE	P2X purinoceptor 4
Q9Z0K8	VNN1_MOUSE	Pantetheinase (Vascular non-inflammatory molecule 1)
Q8BFY6	PEF1_MOUSE	Peflin										PEF1_HUMAN
P17742	PPIA_MOUSE	Peptidyl-prolyl cis-trans isomerase A (Cyclophilin A)				PPIA_MOUSE						PPIA_HUMAN
P24369	PPIB_MOUSE	Peptidyl-prolyl cis-trans isomerase B ( (Cyclophilin B)					3.25	1	0.25			PPIB_HUMAN
P30412	PPIC_MOUSE	Peptidyl-prolyl cis-trans isomerase C (Cyclophilin C)										PPIC_HUMAN
Q61576	FKB10_MOUSE	Peptidyl-prolyl cis-trans isomerase FKBP10
Q8CGN5	PLIN1_MOUSE	Perilipin-1 (Lipid droplet-associated protein) (Perilipin A)					1	0	7.75				PLIN1_HUMAN
O88492	PLIN4_MOUSE	Perilipin-4 (Adipocyte protein S3-12)					0	0	2.5				PLIN4_HUMAN
Q62009	POSTN_MOUSE	Periostin (PN) (Osteoblast-specific factor 2)										POSTN_HUMAN
Q3UQ28	PXDN_MOUSE	Peroxidasin homolog										PXDN_HUMAN
P35700	PRDX1_MOUSE	Peroxiredoxin-1				PRDX1_MOUSE						PRDX1_HUMAN
Q61171	PRDX2_MOUSE	Peroxiredoxin-2				PRDX2_MOUSE	1	1	2.25			PRDX2_HUMAN
P99029	PRDX5_MOUSE	Peroxiredoxin-5, mitochondrial				PRDX5_MOUSE	0	0	1			PRDX5_HUMAN
O08709	PRDX6_MOUSE	Peroxiredoxin-6					1	0.75	2.25			PRDX6_HUMAN
P51660	DHB4_MOUSE	Peroxisomal multifunctional enzyme type 2				DHB4_MOUSE	0	0	5.75
Q8C0C7	SYFA_MOUSE	Phenylalanine--tRNA ligase alpha subunit					1.5	1.75	1.5
Q8VEM8	MPCP_MOUSE	Phosphate carrier protein, mitochondrial					0	0	0.75
P70296	PEBP1_MOUSE	Phosphatidylethanolamine-binding protein 1										PEBP1_HUMAN
Q8R2H9	PHOP1_MOUSE	Phosphoethanolamine/phosphocholine phosphatase (
Q9D0F9	PGM1_MOUSE	Phosphoglucomutase-1					0	0	0.5			PGM1_HUMAN
P09411	PGK1_MOUSE	Phosphoglycerate kinase 1				PGK1_MOUSE						PGK1_HUMAN
Q9DBJ1	PGAM1_MOUSE	Phosphoglycerate mutase 1				PGAM1_MOUSE	0	0	6.5			PGAM1_HUMAN
Q61469	PLPP1_MOUSE	Phospholipid phosphatase 1
Q99JY8	PLPP3_MOUSE	Phospholipid phosphatase 3
Q9JIZ9	PLS3_MOUSE	Phospholipid scramblase 3				PLS3_MOUSE						PLS3_HUMAN
P55065	PLTP_MOUSE	Phospholipid transfer protein										PLTP_HUMAN
Q99K85	SERC_MOUSE	Phosphoserine aminotransferase					0	0	0.75
G5E829	AT2B1_MOUSE	Plasma membrane calcium-transporting ATPase 1					0	0	1.25			AT2B1_HUMAN
Q08857	CD36_MOUSE	Platelet glycoprotein 4 (CD antigen CD36)				CD36_MOUSE
P05622	PGFRB_MOUSE	Platelet-derived growth factor receptor beta (CD antigen CD140b)										PGFRB_HUMAN
Q9QXS1	PLEC_MOUSE	Plectin										PLEC_HUMAN
B2RXS4	PLXB2_MOUSE	Plexin-B2
P60335	PCBP1_MOUSE	Poly(rC)-binding protein 1 (Alpha-CP1)					0	0	1			PCBP1_HUMAN
Q61990	PCBP2_MOUSE	Poly(rC)-binding protein 2 (Alpha-CP2)										PCBP2_HUMAN
P29341	PABP1_MOUSE	Polyadenylate-binding protein 1					0	0	0.75			PABP1_HUMAN
P48678	LMNA_MOUSE	Prelamin-A/C										LMNA_HUMAN
Q99KP6	PRP19_MOUSE	Pre-mRNA-processing factor 19
Q9CQF9	PCYOX_MOUSE	Prenylcysteine oxidase
Q61656	DDX5_MOUSE	Probable ATP-dependent RNA helicase DDX5					1.75	1.5	2.25
Q8K0B2	LMBD1_MOUSE	Probable lysosomal cobalamin transporter
Q61398	PCOC1_MOUSE	Procollagen C-endopeptidase enhancer 1				PCOC1_MOUSE	1.25	0.75	0			PCOC1_HUMAN
Q9R0E2	PLOD1_MOUSE	Procollagen-lysine,2-oxoglutarate 5-dioxygenase 1				PLOD1_MOUSE	2	0.5	0			PLOD1_HUMAN
P62962	PROF1_MOUSE	Profilin-1 (Profilin I)				PROF1_MOUSE						PROF1_HUMAN
Q9WU78	PDC6I_MOUSE	Programmed cell death 6-interacting protein (ALIX)				PDC6I_MOUSE					UPREGULATED	PDC6I_HUMAN
P12815	PDCD6_MOUSE	Programmed cell death protein 6 (ALIX)				PDCD6_MOUSE	0.75	0	2.5			PDCD6_HUMAN
Q9JHZ2	ANKH_MOUSE	Progressive ankylosis protein
Q9JK53	PRELP_MOUSE	Prolargin					0.25	0	4			PRELP_HUMAN
Q91ZX7	LRP1_MOUSE	Prolow-density lipoprotein receptor-related protein 1 (CD antigen CD91)				LRP1_MOUSE						LRP1_HUMAN
Q60715	P4HA1_MOUSE	Prolyl 4-hydroxylase subunit alpha-1				P4HA1_MOUSE
Q60716	P4HA2_MOUSE	Prolyl 4-hydroxylase subunit alpha-2
Q61207	SAP_MOUSE	Prosaposin										SAP_HUMAN
Q8BWM0	PGES2_MOUSE	Prostaglandin E synthase 2
Q9WV91	FPRP_MOUSE	Prostaglandin F2 receptor negative regulator (CD9 partner 1)				FPRP_MOUSE	0	0	1.25			FPRP_HUMAN
Q6PDI5	ECM29_MOUSE	Proteasome adapter and scaffold protein ECM29
Q9R1P4	PSA1_MOUSE	Proteasome subunit alpha type-1					0.25	0.5	0.5			PSA1_HUMAN
P49722	PSA2_MOUSE	Proteasome subunit alpha type-2										PSA2_HUMAN
Q9R1P0	PSA4_MOUSE	Proteasome subunit alpha type-4										PSA4_HUMAN
Q9Z2U1	PSA5_MOUSE	Proteasome subunit alpha type-5										PSA5_HUMAN
Q9QUM9	PSA6_MOUSE	Proteasome subunit alpha type-6										PSA6_HUMAN
Q9R1P1	PSB3_MOUSE	Proteasome subunit beta type-3
O55234	PSB5_MOUSE	Proteasome subunit beta type-5					0.5	0.5	0.5			PSB5_HUMAN
Q60692	PSB6_MOUSE	Proteasome subunit beta type-6										PSB6_HUMAN
Q9JIF0	ANM1_MOUSE	Protein arginine N-methyltransferase 1
Q9CX13	CNIH4_MOUSE	Protein cornichon homolog 4
P09103	PDIA1_MOUSE	Protein disulfide-isomerase				PDIA1_MOUSE						PDIA1_HUMAN
P27773	PDIA3_MOUSE	Protein disulfide-isomerase A3 (58 kDa glucose-regulated protein)				PDIA3_MOUSE						PDIA3_HUMAN
Q922R8	PDIA6_MOUSE	Protein disulfide-isomerase A6				PDIA6_MOUSE						PDIA6_HUMAN
Q8C0Z1	F234A_MOUSE	Protein FAM234A
Q9WVE8	PACN2_MOUSE	Protein kinase C and casein kinase substrate in neurons protein 2 (Syndapin-2)
Q62433	NDRG1_MOUSE	Protein NDRG1
P08207	S10AA_MOUSE	Protein S100-A10				S10AA_MOUSE						S10AA_HUMAN
P50543	S10AB_MOUSE	Protein S100-A11				S10AB_MOUSE						S10AB_HUMAN
P07091	S10A4_MOUSE	Protein S100-A4 (Metastasin)				S10A4_MOUSE	0	0	2			S10A4_HUMAN
P14069	S10A6_MOUSE	Protein S100-A6
Q9EQU5	SET_MOUSE	Protein SET
Q3UPL0	SC31A_MOUSE	Protein transport protein Sec31A
Q3TH73	TTYH2_MOUSE	Protein tweety homolog 2 (mTTY2)
Q6P5F7	TTYH3_MOUSE	Protein tweety homolog 3					0.5	0	3.5
Q99LX0	PARK7_MOUSE	Protein/nucleic acid deglycase DJ-1					5.5	3.5	6			PARK7_HUMAN
Q9R1Q7	PLP2_MOUSE	Proteolipid protein 2					0.25	0	1.75			PLP2_HUMAN
P23492	PNPH_MOUSE	Purine nucleoside phosphorylase
Q11011	PSA_MOUSE	Puromycin-sensitive aminopeptidase
Q3TCN2	PLBL2_MOUSE	Putative phospholipase B-like 2
Q7TNC4	LC7L2_MOUSE	Putative RNA-binding protein Luc7-like 2
Q9DCC4	P5CR3_MOUSE	Pyrroline-5-carboxylate reductase 3
Q05920	PYC_MOUSE	Pyruvate carboxylase, mitochondrial				PYC_MOUSE	15.5	17.25	26
P52480	KPYM_MOUSE	Pyruvate kinase PKM				KPYM_MOUSE						KPYM_HUMAN
Q61598	GDIB_MOUSE	Rab GDP dissociation inhibitor beta										GDIB_HUMAN
P26043	RADI_MOUSE	Radixin
Q9CQ22	LTOR1_MOUSE	Ragulator complex protein LAMTOR1
Q9JKF1	IQGA1_MOUSE	Ras GTPase-activating-like protein IQGAP1				IQGA1_MOUSE						IQGA1_HUMAN
Q8K5A4	RSLAA_MOUSE	Ras-like protein family member 10A
P63001	RAC1_MOUSE	Ras-related C3 botulinum toxin substrate 1				RAC1_MOUSE						RAC1_HUMAN
Q80X95	RRAGA_MOUSE	Ras-related GTP-binding protein A
Q99K70	RRAGC_MOUSE	Ras-related GTP-binding protein C
P61027	RAB10_MOUSE	Ras-related protein Rab-10				RAB10_MOUSE	1.25	0	2.5			RAB10_HUMAN
P62492	RB11A_MOUSE	Ras-related protein Rab-11A
P46638	RB11B_MOUSE	Ras-related protein Rab-11B										RB11B_HUMAN
Q91V41	RAB14_MOUSE	Ras-related protein Rab-14				RAB14_MOUSE	0.75	0	2.25			RAB14_HUMAN
P62821	RAB1A_MOUSE	Ras-related protein Rab-1A					0.5	0	2			RAB1A_HUMAN
P53994	RAB2A_MOUSE	Ras-related protein Rab-2A										RAB2A_HUMAN
P61021	RAB5B_MOUSE	Ras-related protein Rab-5B
P35278	RAB5C_MOUSE	Ras-related protein Rab-5C				RAB5C_MOUSE	1	0	4			RAB5C_HUMAN
P61294	RAB6B_MOUSE	Ras-related protein Rab-6B
P51150	RAB7A_MOUSE	Ras-related protein Rab-7a				RAB7A_MOUSE	1.25	0.25	2			RAB7A_HUMAN
Q9JIW9	RALB_MOUSE	Ras-related protein Ral-B				RALB_MOUSE
Q99JI6	RAP1B_MOUSE	Ras-related protein Rap-1b				RAP1B_MOUSE						RAP1B_HUMAN
P10833	RRAS_MOUSE	Ras-related protein R-Ras					0	0.5	1.5			RRAS_HUMAN
Q60870	REEP5_MOUSE	Receptor expression-enhancing protein 5										REEP5_HUMAN
P68040	RACK1_MOUSE	Receptor of activated protein C kinase 1					2.75	1.5	4.5
Q9CYN9	RENR_MOUSE	Renin receptor
Q9ES97	RTN3_MOUSE	Reticulon-3										RTN3_HUMAN
Q99P72	RTN4_MOUSE	Reticulon-4					1	0.25	0.5			RTN4_HUMAN
Q9DD06	RARR2_MOUSE	Retinoic acid receptor responder protein 2 (Chemerin)				RARR2_MOUSE
Q920A5	RISC_MOUSE	Retinoid-inducible serine carboxypeptidase
Q99PT1	GDIR1_MOUSE	Rho GDP-dissociation inhibitor 1				GDIR1_MOUSE						GDIR1_HUMAN
P35550	FBRL_MOUSE	rRNA 2'-O-methyltransferase fibrillarin
P60122	RUVB1_MOUSE	RuvB-like 1										RUVB1_HUMAN
Q80SW1	SAHH2_MOUSE	S-adenosylhomocysteine hydrolase-like protein 1
Q61009	SCRB1_MOUSE	Scavenger receptor class B member 1
Q63836	SBP2_MOUSE	Selenium-binding protein 2
P42208	SEPT2_MOUSE	Septin-2				SEPT2_MOUSE	0	0	2.5			SEPT2_HUMAN
Q80UG5	SEPT9_MOUSE	Septin-9
Q6PDM2	SRSF1_MOUSE	Serine/arginine-rich splicing factor 1										SRSF1_HUMAN
Q62093	SRSF2_MOUSE	Serine/arginine-rich splicing factor 2										SRSF2_HUMAN
Q8BL97	SRSF7_MOUSE	Serine/arginine-rich splicing factor 7					0	0	1			SRSF7_HUMAN
Q6P1F6	2ABA_MOUSE	Serine/threonine-protein phosphatase 2A 55 kDa regulatory subunit B alpha isoform
Q76MZ3	2AAA_MOUSE	Serine/threonine-protein phosphatase 2A 65 kDa regulatory subunit A alpha isoform										2AAA_HUMAN
P63330	PP2AA_MOUSE	Serine/threonine-protein phosphatase 2A catalytic subunit alpha isoform
P26638	SYSC_MOUSE	Serine--tRNA ligase, cytoplasmic					0	0.25	0.75
Q60854	SPB6_MOUSE	Serpin B6					0.75	0.25	0			SPB6_HUMAN
P19324	SERPH_MOUSE	Serpin H1 (Collagen-binding protein)				SERPH_MOUSE						SERPH_HUMAN
Q99MR6	SRRT_MOUSE	Serrate RNA effector molecule homolog
P07724	ALBU_MOUSE	Serum albumin				ALBU_MOUSE						ALBU_HUMAN
Q9R0P3	ESTD_MOUSE	S-formylglutathione hydrolase					0	0	2
Q07417	ACADS_MOUSE	Short-chain specific acyl-CoA dehydrogenase, mitochondrial				ACADS_MOUSE	0	0	1
Q99J77	SIAS_MOUSE	Sialic acid synthase
Q8BMA6	SRP68_MOUSE	Signal recognition particle subunit SRP68
Q9CQ65	MTAP_MOUSE	S-methyl-5'-thioadenosine phosphorylase
O35316	SC6A6_MOUSE	Sodium- and chloride-dependent taurine transporter
Q9JKZ2	SC5A3_MOUSE	Sodium/myo-inositol cotransporter
Q8VDN2	AT1A1_MOUSE	Sodium/potassium-transporting ATPase subunit alpha-1				AT1A1_MOUSE					UPREGULATED	AT1A1_HUMAN
P14094	AT1B1_MOUSE	Sodium/potassium-transporting ATPase subunit beta-1
P97370	AT1B3_MOUSE	Sodium/potassium-transporting ATPase subunit beta-3 (CD antigen CD298)										AT1B3_HUMAN
Q8CFE6	S38A2_MOUSE	Sodium-coupled neutral amino acid transporter 2
Q9JIS8	S12A4_MOUSE	Solute carrier family 12 member 4
P17809	GTR1_MOUSE	Solute carrier family 2, facilitated glucose transporter member 1 (GLUT-1)				GTR1_MOUSE					UPREGULATED	GTR1_HUMAN
Q6P069	SORCN_MOUSE	Sorcin										SORCN_HUMAN
P07214	SPRC_MOUSE	SPARC (Osteonectin)				SPRC_MOUSE						SPRC_HUMAN
P16546	SPTN1_MOUSE	Spectrin alpha chain, non-erythrocytic 1										SPTN1_HUMAN
Q62261	SPTB2_MOUSE	Spectrin beta chain, non-erythrocytic 1										SPTB2_HUMAN
Q9Z1N5	DX39B_MOUSE	Spliceosome RNA helicase Ddx39b					0	0	0.75
Q99NB9	SF3B1_MOUSE	Splicing factor 3B subunit 1
Q9D883	U2AF1_MOUSE	Splicing factor U2AF 35 kDa subunit
Q78PY7	SND1_MOUSE	Staphylococcal nuclease domain-containing protein 1					0	0	1			SND1_HUMAN
P38647	GRP75_MOUSE	Stress-70 protein, mitochondrial (75 kDa glucose-regulated protein) (GRP-75)				GRP75_MOUSE	2.75	0	8.5			GRP75_HUMAN
Q8K2B3	SDHA_MOUSE	Succinate dehydrogenase					0	0	2.75
Q9CQA3	SDHB_MOUSE	Succinate dehydrogenase					0	0	0.75
Q9Z2I9	SUCB1_MOUSE	Succinate--CoA ligase
Q9D0K2	SCOT1_MOUSE	Succinyl-CoA:3-ketoacid coenzyme A transferase 1, mitochondrial				SCOT1_MOUSE	0.75	0	2
Q8BND5	QSOX1_MOUSE	Sulfhydryl oxidase 1
P08228	SODC_MOUSE	Superoxide dismutase				SODC_MOUSE	0.75	0	1
A2AVA0	SVEP1_MOUSE	Sushi, von Willebrand factor type A, EGF and pentraxin domain-containing protein 1										SVEP1_HUMAN
Q62465	VAT1_MOUSE	Synaptic vesicle membrane protein VAT-1 homolog				VAT1_MOUSE						VAT1_HUMAN
O55101	SNG2_MOUSE	Synaptogyrin-2
O08992	SDCB1_MOUSE	Syntenin-1				SDCB1_MOUSE					UPREGULATED	SDCB1_HUMAN
P26039	TLN1_MOUSE	Talin-1				TLN1_MOUSE						TLN1_HUMAN
P11983	TCPA_MOUSE	T-complex protein 1 subunit alpha					2	1.75	1.25			TCPA_HUMAN
P80314	TCPB_MOUSE	T-complex protein 1 subunit beta				TCPB_MOUSE	2.25	4	3			TCPB_HUMAN
P80315	TCPD_MOUSE	T-complex protein 1 subunit delta					1.5	0.75	1.25			TCPD_HUMAN
P80316	TCPE_MOUSE	T-complex protein 1 subunit epsilon					0.5	1	1			TCPE_HUMAN
P80313	TCPH_MOUSE	T-complex protein 1 subunit eta					5.5	6.5	11.25			TCPH_HUMAN
P80318	TCPG_MOUSE	T-complex protein 1 subunit gamma					1.75	0.75	2.5			TCPG_HUMAN
P42932	TCPQ_MOUSE	T-complex protein 1 subunit theta					2.5	1.75	2.75			TCPQ_HUMAN
P80317	TCPZ_MOUSE	T-complex protein 1 subunit zeta					0	0.5	2.25			TCPZ_HUMAN
Q80YX1	TENA_MOUSE	Tenascin										TENA_HUMAN
Q6ZPJ0	TEX2_MOUSE	Testis-expressed protein 2
Q8QZY6	TSN14_MOUSE	Tetraspanin-14					3	2.25	10
F7BWT7	TSN15_MOUSE	Tetraspanin-15
Q9QY33	TSN3_MOUSE	Tetraspanin-3
O70401	TSN6_MOUSE	Tetraspanin-6					4	2.75	11
P10639	THIO_MOUSE	Thioredoxin										THIO_HUMAN
P20108	PRDX3_MOUSE	Thioredoxin-dependent peroxide reductase, mitochondrial o										PRDX3_HUMAN
Q9D0R2	SYTC_MOUSE	Threonine--tRNA ligase, cytoplasmic
P20352	TF_MOUSE	Tissue factor (CD antigen CD142)				TF_MOUSE	0	0	0.5
A2ASS6	TITIN_MOUSE	Titin (Connectin)										TITIN_HUMAN
Q93092	TALDO_MOUSE	Transaldolase										TALDO_HUMAN
Q62351	TFR1_MOUSE	Transferrin receptor protein 1(CD antigen CD71)										TFR1_HUMAN
P82198	BGH3_MOUSE	Transforming growth factor-beta-induced protein ig-h3 (Beta ig-h3)					0	0	3.5	UPREGULATED		BGH3_HUMAN
Q9QUI0	RHOA_MOUSE	Transforming protein RhoA				RHOA_MOUSE	0.5	0	2.25			RHOA_HUMAN
Q9WVA4	TAGL2_MOUSE	Transgelin-2										TAGL2_HUMAN
Q01853	TERA_MOUSE	Transitional endoplasmic reticulum ATPase				TERA_MOUSE						TERA_HUMAN
P40142	TKT_MOUSE	Transketolase				TKT_MOUSE						TKT_HUMAN
P63028	TCTP_MOUSE	Translationally-controlled tumor protein										TCTP_HUMAN
Q8BH24	TM9S4_MOUSE	Transmembrane 9 superfamily member 4
Q9D1D4	TMEDA_MOUSE	Transmembrane emp24 domain-containing protein 10										TMEDA_HUMAN
Q8VC04	T106A_MOUSE	Transmembrane protein 106A
Q80X71	T106B_MOUSE	Transmembrane protein 106B
Q8BMS1	ECHA_MOUSE	Trifunctional enzyme subunit alpha, mitochondrial				ECHA_MOUSE	0.25	0	8.5
Q99JY0	ECHB_MOUSE	Trifunctional enzyme subunit beta, mitochondrial				ECHB_MOUSE	0	0	1.25
P17751	TPIS_MOUSE	Triosephosphate isomerase				TPIS_MOUSE						TPIS_HUMAN
O89023	TPP1_MOUSE	Tripeptidyl-peptidase 1				TPP1_MOUSE
Q99LF4	RTCB_MOUSE	tRNA-splicing ligase RtcB homolog(Focal adhesion-associated protein)
P32921	SYWC_MOUSE	Tryptophan--tRNA ligase, cytoplasmic					0	0	0.5			SYWC_HUMAN
P68369	TBA1A_MOUSE	Tubulin alpha-1A chain				TBA1A_MOUSE
P68373	TBA1C_MOUSE	Tubulin alpha-1C chain				TBA1C_MOUSE						TBA1C_HUMAN
Q9CWF2	TBB2B_MOUSE	Tubulin beta-2B chain
P68372	TBB4B_MOUSE	Tubulin beta-4B chain										TBB4B_HUMAN
P99024	TBB5_MOUSE	Tubulin beta-5 chain				TBB5_MOUSE						TBB5_HUMAN
Q8BYA0	TBCD_MOUSE	Tubulin-specific chaperone D
Q3UDE2	TTL12_MOUSE	Tubulin--tyrosine ligase-like protein 12
Q61187	TS101_MOUSE	Tumor susceptibility gene 101 protein				TS101_MOUSE	1.25	0	0			TS101_HUMAN
Q9CZX7	PP4P2_MOUSE	Type 2 phosphatidylinositol 4,5-bisphosphate 4-phosphatase
P56399	UBP5_MOUSE	Ubiquitin carboxyl-terminal hydrolase 5
P62984	RL40_MOUSE	Ubiquitin-60S ribosomal protein L40									UPREGULATED
P61089	UBE2N_MOUSE	Ubiquitin-conjugating enzyme E2 N
Q02053	UBA1_MOUSE	Ubiquitin-like modifier-activating enzyme 1				UBA1_MOUSE						UBA1_HUMAN
O70475	UGDH_MOUSE	UDP-glucose 6-dehydrogenase
Q3TW96	UAP1L_MOUSE	UDP-N-acetylhexosamine pyrophosphorylase-like protein 1
Q9WTI7	MYO1C_MOUSE	Unconventional myosin-Ic				MYO1C_MOUSE	7.25	5.75	8.25			MYO1C_HUMAN
Q91ZJ5	UGPA_MOUSE	UTP--glucose-1-phosphate uridylyltransferase										UGPA_HUMAN
Q9EQH3	VPS35_MOUSE	Vacuolar protein sorting-associated protein 35 (Vesicle protein sorting 35)					0	0	2.75
Q9Z1Q9	SYVC_MOUSE	Valine--tRNA ligase					1	1.25	1.25
Q9QZ25	VNN3_MOUSE	Vascular non-inflammatory molecule 3
P50544	ACADV_MOUSE	Very long-chain specific acyl-CoA dehydrogenase, mitochondrial				ACADV_MOUSE	0.25	0	1.75
P20152	VIME_MOUSE	Vimentin				VIME_MOUSE	0	0	1.75	UPREGULATED		VIME_HUMAN
Q64727	VINC_MOUSE	Vinculin (Metavinculin)				VINC_MOUSE	0	0	3.25			VINC_HUMAN
Q60932	VDAC1_MOUSE	Voltage-dependent anion-selective channel protein 1				VDAC1_MOUSE
Q60930	VDAC2_MOUSE	Voltage-dependent anion-selective channel protein 2				VDAC2_MOUSE
Q60931	VDAC3_MOUSE	Voltage-dependent anion-selective channel protein 3
Q9Z1G4	VPP1_MOUSE	V-type proton ATPase 116 kDa subunit a isoform 1				VPP1_MOUSE
P63082	VATL_MOUSE	V-type proton ATPase 16 kDa proteolipid subunit
P50516	VATA_MOUSE	V-type proton ATPase catalytic subunit A					0	0	2
P62814	VATB2_MOUSE	V-type proton ATPase subunit B, brain isoform					0.25	0	3
P57746	VATD_MOUSE	V-type proton ATPase subunit D
P51863	VA0D1_MOUSE	V-type proton ATPase subunit d 1
P50518	VATE1_MOUSE	V-type proton ATPase subunit E 1
Q8BVE3	VATH_MOUSE	V-type proton ATPase subunit H					0	0	1.25
Q3UMB9	WASC4_MOUSE	WASH complex subunit 4
O88342	WDR1_MOUSE	WD repeat-containing protein 1					0	0	0.75			WDR1_HUMAN
P97765	WBP2_MOUSE	WW domain-binding protein 2
	752		588	577	291	225	130	97	216	243	182	413
Supplementary Table 5. All identified proteins by mass spectrometry qualitative analysis in EVs from HGHI, palmitate and oleic acid cell models are listed. Common proteins to those previously published in exosomes from differentiated 3T3-F44A (Lazar et al., 2016). 3t3-L1 vesicles (Durcin et al., 2017), human obese adipose tissue explants EVs of visceral (VAT) and subcutaneous (SAT) origin (Camino…

## Sheet: SUPPL TABLE 6
	ACCESSION	ENTRY NAME	PROTEIN NAME	ADIPO/PREADIPO p-value	ADIPO/PREADIPO Fold Change
	Q9CZU6	CISY_MOUSE	Citrate synthase, mitochondrial	1.03e-05	13.4411
	P19096	FAS_MOUSE	Fatty acid synthase	4.29e-06	12.5876
	O35206	COFA1_MOUSE	Collagen alpha-1(XV) chain	0.000105175	9.75548
	P68040	RACK1_MOUSE	Receptor of activated protein C kinase 1	1.08e-05	8.94719
	Q8K297	GT251_MOUSE	Procollagen galactosyltransferase 1	5.43e-05	8.15744
	P24638	PPAL_MOUSE	Lysosomal acid phosphatase	8.51e-05	7.48388
	O55142	RL35A_MOUSE	60S ribosomal protein L35a	0.000733987	7.1715
	P09411	PGK1_MOUSE	Phosphoglycerate kinase 1	9.28e-06	6.96274
	Q8K1M6	DNM1L_MOUSE	Dynamin-1-like protein	0.000268534	6.72509
	P28271	ACOC_MOUSE	Cytoplasmic aconitate hydratase	4.2e-06	6.5392
	Q68FD5	CLH1_MOUSE	Clathrin heavy chain 1	1.63e-05	6.5216
	P62849	RS24_MOUSE	40S ribosomal protein S24	0.000579717	5.82093
	Q8QZS1	HIBCH_MOUSE	3-hydroxyisobutyryl-CoA hydrolase, mitochondrial	0.000114471	5.6111
	Q9DBL9	ABHD5_MOUSE	1-acylglycerol-3-phosphate O-acyltransferase ABHD5	0.000114422	5.57516
	Q921H8	THIKA_MOUSE	3-ketoacyl-CoA thiolase A, peroxisomal	8.74e-07	5.47287
	Q99PW4	PRPK_MOUSE	TP53-regulating kinase	0.000842631	5.44369
	O35114	SCRB2_MOUSE	Lysosome membrane protein 2	0.00227865	5.22371
	Q9WVL0	MAAI_MOUSE	Maleylacetoacetate isomerase	0.00017051	5.04262
	Q9D6Y9	GLGB_MOUSE	1,4-alpha-glucan-branching enzyme	0.000448395	5.02363
	Q04857	CO6A1_MOUSE	Collagen alpha-1(VI) chain	3.18e-07	5.01582
	P15626	GSTM2_MOUSE	Glutathione S-transferase Mu 2	0.0126798	4.91513
	Q7TMM9	TBB2A_MOUSE	Tubulin beta-2A chain	7.22e-05	4.90309
	P05214	TBA3_MOUSE	Tubulin alpha-3 chain	0.00690396	4.87481
	P14206	RSSA_MOUSE	40S ribosomal protein SA	3.11e-06	4.86133
	P16858	G3P_MOUSE	Glyceraldehyde-3-phosphate dehydrogenase	3.64e-05	4.83306
	P05132	KAPCA_MOUSE	cAMP-dependent protein kinase catalytic subunit alpha	0.00101297	4.79234
	P04117	FABP4_MOUSE	Fatty acid-binding protein, adipocyte	7.18e-05	4.71501
	P45952	ACADM_MOUSE	Medium-chain specific acyl-CoA dehydrogenase, mitochondrial	3.46e-05	4.65585
	P61164	ACTZ_MOUSE	Alpha-centractin OS=Mus musculus	5.72e-05	4.63404
	Q9EQK5	MVP_MOUSE	Major vault protein	5.43e-06	4.60871
	P41216	ACSL1_MOUSE	Long-chain-fatty-acid--CoA ligase 1	2.69e-05	4.56812
	Q9DBE0	CSAD_MOUSE	Cysteine sulfinic acid decarboxylase	9.84e-05	4.54526
	O35593	PSDE_MOUSE	26S proteasome non-ATPase regulatory subunit 14	4.79e-05	4.48002
	Q9D8N0	EF1G_MOUSE	Elongation factor 1-gamma	2.92e-05	4.47057
	Q8BVW0	GANC_MOUSE	Neutral alpha-glucosidase C	2.64e-05	4.46303
	P68181	KAPCB_MOUSE	cAMP-dependent protein kinase catalytic subunit beta	0.000308839	4.44813
	P54310	LIPS_MOUSE	Hormone-sensitive lipase	1.05e-05	4.38147
	P13707	GPDA_MOUSE	Glycerol-3-phosphate dehydrogenase [NAD(+)], cytoplasmic	2.01e-06	4.34944
	Q99KI0	ACON_MOUSE	Aconitate hydratase, mitochondrial	3.59e-05	4.34906
	Q9CQ60	6PGL_MOUSE	6-phosphogluconolactonase	0.0105916	4.32993
	Q8C0C7	SYFA_MOUSE	Phenylalanine--tRNA ligase alpha subunit	0.000270485	4.31219
	Q68FL6	SYMC_MOUSE	Methionine--tRNA ligase, cytoplasmic	9.27e-05	4.25855
	O88587	COMT_MOUSE	Catechol O-methyltransferase	1.38e-05	4.24809
	Q9D6R2	IDH3A_MOUSE	Isocitrate dehydrogenase [NAD] subunit alpha, mitochondrial	0.00423356	4.24121
	P52480	KPYM_MOUSE	Pyruvate kinase PKM	7.01e-05	4.10719
	P54775	PRS6B_MOUSE	26S proteasome regulatory subunit 6B	4.83e-05	4.07791
	P18242	CATD_MOUSE	Cathepsin D	0.00024376	4.01707
	P49817	CAV1_MOUSE	Caveolin-1	0.000191355	3.9398
	Q9Z1G4	VPP1_MOUSE	V-type proton ATPase 116 kDa subunit a isoform 1	0.000470195	3.87346
	P12382	PFKAL_MOUSE	ATP-dependent 6-phosphofructokinase, liver type	6.83e-06	3.83747
	P80318	TCPG_MOUSE	T-complex protein 1 subunit gamma	3.73e-05	3.70885
	Q9DD06	RARR2_MOUSE	Retinoic acid receptor responder protein 2	9.36e-05	3.68908
	P62245	RS15A_MOUSE	40S ribosomal protein S15a	0.0014551	3.68287
	P80316	TCPE_MOUSE	T-complex protein 1 subunit epsilon	6.72e-06	3.62878
	Q93092	TALDO_MOUSE	Transaldolase	1.42e-05	3.61688
	O88685	PRS6A_MOUSE	26S proteasome regulatory subunit 6A	6.41e-06	3.58011
	P11152	LIPL_MOUSE	Lipoprotein lipase	1.36e-05	3.48947
	P80315	TCPD_MOUSE	T-complex protein 1 subunit delta	1.74e-06	3.46775
	Q9Z1E4	GYS1_MOUSE	Glycogen [starch] synthase, muscle	0.000321366	3.42942
	Q8BFR4	GNS_MOUSE	N-acetylglucosamine-6-sulfatase	0.00195667	3.41167
	P35980	RL18_MOUSE	60S ribosomal protein L18	0.00121973	3.38913
	P17047	LAMP2_MOUSE	Lysosome-associated membrane glycoprotein 2	0.0006283	3.37762
	P60843	IF4A1_MOUSE	Eukaryotic initiation factor 4A-I	0.000105094	3.32305
	P63330	PP2AA_MOUSE	Serine/threonine-protein phosphatase 2A catalytic subunit alpha isoform	2.53e-05	3.30581
	P50516	VATA_MOUSE	V-type proton ATPase catalytic subunit A	3.36e-07	3.26265
	A2A8Z1	OSBL9_MOUSE	Oxysterol-binding protein-related protein 9	0.00221924	3.25081
	P07356	ANXA2_MOUSE	Annexin A2	4.85e-05	3.17802
	P17182	ENOA_MOUSE	Alpha-enolase	0.000114101	3.16904
	Q60994	ADIPO_MOUSE	Adiponectin	7.23e-05	3.1464
	P14115	RL27A_MOUSE	60S ribosomal protein L27a	0.0167654	3.13158
	P26638	SYSC_MOUSE	Serine--tRNA ligase, cytoplasmic	2.58e-05	3.12792
	P51410	RL9_MOUSE	60S ribosomal protein L9	0.00484308	3.11957
	O70310	NMT1_MOUSE	Glycylpeptide N-tetradecanoyltransferase 1	6.87e-05	3.09078
	Q9R1P3	PSB2_MOUSE	Proteasome subunit beta type-2	0.000623465	3.04982
	P06151	LDHA_MOUSE	L-lactate dehydrogenase A chain	2.31e-05	3.04347
	Q9EPU0	RENT1_MOUSE	Regulator of nonsense transcripts 1	0.0015802	3.02928
	P42208	SEPT2_MOUSE	Septin-2	0.00213783	3.0181
	Q8R180	ERO1A_MOUSE	ERO1-like protein alpha OS=Mus musculus	7.06e-05	3.00345
	Q9D819	IPYR_MOUSE	Inorganic pyrophosphatase	0.0011544	2.9884
	P97351	RS3A_MOUSE	40S ribosomal protein S3a	0.00213494	2.98803
	P08030	APT_MOUSE	Adenine phosphoribosyltransferase	0.00841322	2.97845
	O09167	RL21_MOUSE	60S ribosomal protein L21	0.00328168	2.93797
	P19157	GSTP1_MOUSE	Glutathione S-transferase P 1	6.71e-05	2.9102
	O08528	HXK2_MOUSE	Hexokinase-2	0.0272718	2.85673
	P14824	ANXA6_MOUSE	Annexin A6	9.02e-05	2.84388
	P61021	RAB5B_MOUSE	Ras-related protein Rab-5B	0.0189963	2.83905
	Q99JY8	PLPP3_MOUSE	Phospholipid phosphatase 3	0.000437902	2.79619
	Q91Z53	GRHPR_MOUSE	Glyoxylate reductase/hydroxypyruvate reductase	0.0213863	2.79336
	Q8VDD5	MYH9_MOUSE	Myosin-9	0.00192213	2.77606
	P80314	TCPB_MOUSE	T-complex protein 1 subunit beta	0.000247605	2.77045
	P25444	RS2_MOUSE	40S ribosomal protein S2	0.00265346	2.71993
	P42932	TCPQ_MOUSE	T-complex protein 1 subunit theta	0.00103107	2.70983
	P11983	TCPA_MOUSE	T-complex protein 1 subunit alpha	9.36e-05	2.70585
	Q05816	FABP5_MOUSE	Fatty acid-binding protein, epidermal	0.0172024	2.68601
	Q9QWR8	NAGAB_MOUSE	Alpha-N-acetylgalactosaminidase	0.00291659	2.68417
	Q3UDE2	TTL12_MOUSE	Tubulin--tyrosine ligase-like protein 12	0.000573749	2.68378
	Q8BGQ7	SYAC_MOUSE	Alanine--tRNA ligase, cytoplasmic	0.00171457	2.63965
	Q8QZY1	EIF3L_MOUSE	Eukaryotic translation initiation factor 3 subunit L	0.00118787	2.62928
	Q64442	DHSO_MOUSE	Sorbitol dehydrogenase OS=Mus musculus	0.00491795	2.62449
	Q8BLN5	ERG7_MOUSE	Lanosterol synthase	0.000478923	2.62025
	Q61553	FSCN1_MOUSE	Fascin	6.32e-05	2.61892
	P14869	RLA0_MOUSE	60S acidic ribosomal protein P0	5.45e-05	2.59877
	Q05920	PYC_MOUSE	Pyruvate carboxylase, mitochondrial	0.00175981	2.58348
	P62334	PRS10_MOUSE	26S proteasome regulatory subunit 10B	6.08e-05	2.58027
	O70423	AOC3_MOUSE	Membrane primary amine oxidase	1.1e-05	2.55053
	P14094	AT1B1_MOUSE	Sodium/potassium-transporting ATPase subunit beta-1	0.00951411	2.53819
	Q9D0F9	PGM1_MOUSE	Phosphoglucomutase-1	1.22e-07	2.52997
	P53026	RL10A_MOUSE	60S ribosomal protein L10a	0.000451446	2.48968
	P50247	SAHH_MOUSE	Adenosylhomocysteinase	0.000170446	2.48621
	Q6P1B1	XPP1_MOUSE	Xaa-Pro aminopeptidase 1	0.00833749	2.47934
	Q8CG76	ARK72_MOUSE	Aflatoxin B1 aldehyde reductase member 2	0.0265874	2.4469
	P45376	ALDR_MOUSE	Aldose reductase	0.00173542	2.44467
	Q99LC5	ETFA_MOUSE	Electron transfer flavoprotein subunit alpha, mitochondrial	0.000152123	2.42672
	P68373	TBA1C_MOUSE	Tubulin alpha-1C chain	0.00284802	2.41552
	Q9CQV8	1433B_MOUSE	14-3-3 protein beta/alpha	0.000454436	2.40155
	P80313	TCPH_MOUSE	T-complex protein 1 subunit eta	0.00132861	2.39993
	Q9JIF0	ANM1_MOUSE	Protein arginine N-methyltransferase 1	0.000312798	2.38548
	P35550	FBRL_MOUSE	rRNA 2'-O-methyltransferase fibrillarin	0.000679006	2.38356
	Q9JHU4	DYHC1_MOUSE	Cytoplasmic dynein 1 heavy chain 1	0.000663579	2.37335
	Q8BWY3	ERF1_MOUSE	Eukaryotic peptide chain release factor subunit 1	0.0163557	2.36641
	P39054	DYN2_MOUSE	Dynamin-2	0.00125892	2.35604
	P63325	RS10_MOUSE	40S ribosomal protein S10	0.000501153	2.33806
	Q6ZWN5	RS9_MOUSE	40S ribosomal protein S9	0.00807959	2.33177
	P14131	RS16_MOUSE	40S ribosomal protein S16	0.000429247	2.331
	Q07797	LG3BP_MOUSE	Galectin-3-binding protein	0.00132911	2.31639
	P51855	GSHB_MOUSE	Glutathione synthetase	0.0421945	2.30557
	Q61024	ASNS_MOUSE	Asparagine synthetase [glutamine-hydrolyzing]	0.00210173	2.30488
	Q8C2E7	WASC5_MOUSE	WASH complex subunit 5	0.000105461	2.27286
	Q9D8W5	PSD12_MOUSE	26S proteasome non-ATPase regulatory subunit 12	0.0091314	2.25807
	Q5SW19	CLU_MOUSE	Clustered mitochondria protein homolog	2.45e-05	2.25453
	Q9CZD3	GARS_MOUSE	Glycine--tRNA ligase OS=Mus musculus	0.00505269	2.22592
	P25085	IL1RA_MOUSE	Interleukin-1 receptor antagonist protein	0.00608184	2.2257
	P80317	TCPZ_MOUSE	T-complex protein 1 subunit zeta	0.000750346	2.19949
	Q61656	DDX5_MOUSE	Probable ATP-dependent RNA helicase DDX5	0.00301132	2.15919
	Q01853	TERA_MOUSE	Transitional endoplasmic reticulum ATPase	9.27e-05	2.15789
	P62827	RAN_MOUSE	GTP-binding nuclear protein Ran	4.63e-05	2.15264
	P48036	ANXA5_MOUSE	Annexin A5	0.00133445	2.15197
	P51912	AAAT_MOUSE	Neutral amino acid transporter B(0)	0.00347187	2.13322
	Q60716	P4HA2_MOUSE	Prolyl 4-hydroxylase subunit alpha-2	0.00118061	2.12843
	Q9JK53	PRELP_MOUSE	Prolargin	2.36e-05	2.11718
	Q8BRF7	SCFD1_MOUSE	Sec1 family domain-containing protein 1	0.00969412	2.11314
	Q9Z1P8	ANGL4_MOUSE	Angiopoietin-related protein 4	0.0180896	2.11004
	P62962	PROF1_MOUSE	Profilin-1	6.58e-05	2.10316
	Q922B2	SYDC_MOUSE	Aspartate--tRNA ligase, cytoplasmic	0.00189233	2.08799
	P52196	THTR_MOUSE	Thiosulfate sulfurtransferase	0.0339293	2.08576
	Q9Z1Q9	SYVC_MOUSE	Valine--tRNA ligase	0.00284948	2.08
	Q9R0E2	PLOD1_MOUSE	Procollagen-lysine,2-oxoglutarate 5-dioxygenase 1	0.000122457	2.06097
	Q9WUM3	COR1B_MOUSE	Coronin-1B	0.0251635	2.05992
	Q9CY64	BIEA_MOUSE	Biliverdin reductase A	1.52e-05	2.05932
	P61358	RL27_MOUSE	60S ribosomal protein L27	0.0050786	2.05101
	P51569	AGAL_MOUSE	Alpha-galactosidase A	0.0187319	2.05071
	Q9DBJ1	PGAM1_MOUSE	Phosphoglycerate mutase 1	0.0109799	2.04901
	Q91YH5	ATLA3_MOUSE	Atlastin-3	0.00454181	2.04373
	Q02053	UBA1_MOUSE	Ubiquitin-like modifier-activating enzyme 1	0.00402656	2.01152
	ACCESSION	ENTRY NAME	PROTEIN NAME	PREADIPO/ADIPO p-value	PREADIPO/ADIPO Fold Change
	O35658	C1QBP_MOUSE	Complement component 1 Q subcomponent-binding protein, mitochondrial	0.0334693	63.2393
	P28481	CO2A1_MOUSE	Collagen alpha-1(II) chain	0.00111371	26.7886
	P04104	K2C1_MOUSE	Keratin, type II cytoskeletal 1	0.00261283	20.4256
	Q8VED5	K2C79_MOUSE	Keratin, type II cytoskeletal 79	0.00272373	18.3593
	O35129	PHB2_MOUSE	Prohibitin-2	0.00784809	16.9421
	Q9QY30	ABCBB_MOUSE	Bile salt export pump	0.0319594	15.5855
	Q01149	CO1A2_MOUSE	Collagen alpha-2(I) chain	0.0166968	15.4053
	P02535	K1C10_MOUSE	Keratin, type I cytoskeletal 10	0.00104553	13.1793
	P11087	CO1A1_MOUSE	Collagen alpha-1(I) chain	0.00773576	12.9964
	Q9ERE2	KRT81_MOUSE	Keratin, type II cuticular Hb1	0.00826426	12.9318
	Q922U2	K2C5_MOUSE	Keratin, type II cytoskeletal 5	0.00144944	12.2895
	Q3TTY5	K22E_MOUSE	Keratin, type II cytoskeletal 2 epidermal	0.0087123	10.3366
	P26443	DHE3_MOUSE	Glutamate dehydrogenase 1, mitochondrial	0.0281105	10.2449
	Q9D8B3	CHM4B_MOUSE	Charged multivesicular body protein 4b	0.00146522	9.39203
	O55022	PGRC1_MOUSE	Membrane-associated progesterone receptor component 1	0.0352794	8.87356
	Q9D646	KRT34_MOUSE	Keratin, type I cuticular Ha4	0.00201566	8.61654
	P28665	MUG1_MOUSE	Murinoglobulin-1	0.011649	8.00544
	O35474	EDIL3_MOUSE	EGF-like repeat and discoidin I-like domain-containing protein 3	0.000908539	7.89914
	Q6GQT1	A2MG_MOUSE	Alpha-2-macroglobulin-P	0.00884308	7.8472
	Q9D1M7	FKB11_MOUSE	Peptidyl-prolyl cis-trans isomerase FKBP11	0.00973863	7.37712
	P48759	PTX3_MOUSE	Pentraxin-related protein PTX3	0.000526972	7.30947
	P07724	ALBU_MOUSE	Serum albumin	0.00297456	7.26568
	Q8JZU2	TXTP_MOUSE	Tricarboxylate transport protein, mitochondrial	0.0293871	7.10763
	Q08761	PROS_MOUSE	Vitamin K-dependent protein S	0.0110904	7.0713
	P58252	EF2_MOUSE	Elongation factor 2	0.00443402	6.99152
	P30999	CTND1_MOUSE	Catenin delta-1	0.00288502	6.98447
	Q8C0E3	TRI47_MOUSE	Tripartite motif-containing protein 47	0.00718755	6.91191
	Q9DCK3	TSN4_MOUSE	Tetraspanin-4	0.000139983	6.90407
	Q9D6Z1	NOP56_MOUSE	Nucleolar protein 56	0.00541553	6.37796
	O35316	SC6A6_MOUSE	Sodium- and chloride-dependent taurine transporter	0.0136663	6.20631
	Q62093	SRSF2_MOUSE	Serine/arginine-rich splicing factor 2	0.00972186	6.15606
	P26231	CTNA1_MOUSE	Catenin alpha-1	0.000119506	6.14392
	Q61703	ITIH2_MOUSE	Inter-alpha-trypsin inhibitor heavy chain H2	0.00249297	5.92423
	Q9Z127	LAT1_MOUSE	Large neutral amino acids transporter small subunit 1	0.0162673	5.90169
	P11031	TCP4_MOUSE	Activated RNA polymerase II transcriptional coactivator p15	0.00119245	5.78092
	F8VPU2	FARP1_MOUSE	FERM, ARHGEF and pleckstrin domain-containing protein 1	0.000905187	5.58198
	Q9DAS9	GBG12_MOUSE	Guanine nucleotide-binding protein G(I)/G(S)/G(O) subunit gamma-12	0.0324082	5.45812
	Q61398	PCOC1_MOUSE	Procollagen C-endopeptidase enhancer 1	0.0020011	5.20569
	Q07235	GDN_MOUSE	Glia-derived nexin	0.00998275	5.18
	Q91XV3	BASP1_MOUSE	Brain acid soluble protein 1	0.00405214	5.13922
	Q9D0J8	PTMS_MOUSE	Parathymosin	0.0141224	5.0307
	Q00623	APOA1_MOUSE	Apolipoprotein A-I	0.00306803	5.02104
	Q64105	SPRE_MOUSE	Sepiapterin reductase	0.0200552	5.01173
	Q91VS7	MGST1_MOUSE	Microsomal glutathione S-transferase 1	0.0343522	4.97837
	Q9WTX5	SKP1_MOUSE	S-phase kinase-associated protein 1	0.0143938	4.80451
	Q8R5L3	VPS39_MOUSE	Vam6/Vps39-like protein	0.00997208	4.772
	Q02248	CTNB1_MOUSE	Catenin beta-1	0.00116291	4.62658
	Q921Y0	MOB1A_MOUSE	MOB kinase activator 1A	0.0066894	4.62621
	P97298	PEDF_MOUSE	Pigment epithelium-derived factor	0.000460522	4.36876
	P28352	APEX1_MOUSE	DNA-(apurinic or apyrimidinic site) lyase	0.0481746	4.30946
	P02089	HBB2_MOUSE	Hemoglobin subunit beta-2	0.00235186	4.30906
	P50396	GDIA_MOUSE	Rab GDP dissociation inhibitor alpha	0.00517254	4.24987
	P35564	CALX_MOUSE	Calnexin	0.0204414	4.08376
	O70318	E41L2_MOUSE	Band 4.1-like protein 2	0.00209832	4.07785
	Q8C0Z1	F234A_MOUSE	Protein FAM234A	0.00734643	4.07034
	O35326	SRSF5_MOUSE	Serine/arginine-rich splicing factor 5	0.0109895	4.05331
	P35441	TSP1_MOUSE	Thrombospondin-1	0.0262715	4.04757
	P08752	GNAI2_MOUSE	Guanine nucleotide-binding protein G(i) subunit alpha-2	0.00304017	4.04501
	Q9CX00	IST1_MOUSE	IST1 homolog	0.0178431	3.97463
	P60335	PCBP1_MOUSE	Poly(rC)-binding protein 1	0.00559967	3.95215
	Q9QXX4	CMC2_MOUSE	Calcium-binding mitochondrial carrier protein Aralar2	0.037951	3.93993
	P01027	CO3_MOUSE	Complement C3	0.006959	3.89445
	P97370	AT1B3_MOUSE	Sodium/potassium-transporting ATPase subunit beta-3	0.0138646	3.85766
	P63001	RAC1_MOUSE	Ras-related C3 botulinum toxin substrate 1	0.00885366	3.83607
	P27773	PDIA3_MOUSE	Protein disulfide-isomerase A3	0.00620522	3.81657
	Q9QYB1	CLIC4_MOUSE	Chloride intracellular channel protein 4	0.0265943	3.7622
	P01631	KV2A7_MOUSE	Ig kappa chain V-II region 26-10	0.0422527	3.66802
	P57716	NICA_MOUSE	Nicastrin	0.0249259	3.63187
	P28653	PGS1_MOUSE	Biglycan	0.00553261	3.60535
	Q9QYR9	ACOT2_MOUSE	Acyl-coenzyme A thioesterase 2, mitochondrial	0.00121689	3.59961
	Q9CYL5	GAPR1_MOUSE	Golgi-associated plant pathogenesis-related protein 1	0.00680676	3.56668
	Q8R422	CD109_MOUSE	CD109 antigen	0.00998264	3.54609
	Q9DB15	RM12_MOUSE	39S ribosomal protein L12, mitochondrial	0.0122302	3.50986
	P10852	4F2_MOUSE	4F2 cell-surface antigen heavy chain	0.0239733	3.5009
	P70296	PEBP1_MOUSE	Phosphatidylethanolamine-binding protein 1	0.00312013	3.49772
	O35682	MYADM_MOUSE	Myeloid-associated differentiation marker	0.00411705	3.45617
	P42232	STA5B_MOUSE	Signal transducer and activator of transcription 5B	0.0301324	3.34104
	P13541	MYH3_MOUSE	Myosin-3	0.0115561	3.257
	Q8BHG1	NRDC_MOUSE	Nardilysin	0.00379609	3.24558
	O35381	AN32A_MOUSE	Acidic leucine-rich nuclear phosphoprotein 32 family member A	0.0356182	3.24395
	P18581	CTR2_MOUSE	Cationic amino acid transporter 2	0.0048434	3.20948
	P11276	FINC_MOUSE	Fibronectin	0.0132223	3.20118
	Q7TPR4	ACTN1_MOUSE	Alpha-actinin-1	0.00328261	3.18817
	Q9QZF2	GPC1_MOUSE	Glypican-1	0.00436269	3.18377
	A2AN08	UBR4_MOUSE	E3 ubiquitin-protein ligase UBR4	0.00835854	3.12433
	P10404	ENV1_MOUSE	MLV-related proviral Env polyprotein	0.000780344	3.10939
	A2A432	CUL4B_MOUSE	Cullin-4B	0.011892	3.08901
	Q99PV0	PRP8_MOUSE	Pre-mRNA-processing-splicing factor 8	0.00631509	3.07834
	Q00493	CBPE_MOUSE	Carboxypeptidase	0.00677947	3.06853
	Q62165	DAG1_MOUSE	Dystroglycan	0.00113197	3.04494
	Q9QYJ0	DNJA2_MOUSE	DnaJ homolog subfamily A member 2	0.00210004	3.04053
	O35857	TIM44_MOUSE	Mitochondrial import inner membrane translocase subunit TIM44	0.0340697	3.03801
	Q9WU78	PDC6I_MOUSE	Programmed cell death 6-interacting protein	0.01055	3.03438
	P32261	ANT3_MOUSE	Antithrombin-III	0.00930833	3.02807
	P63017	HSP7C_MOUSE	Heat shock cognate 71 kDa protein	0.024659	3.02106
	P97873	LOXL1_MOUSE	Lysyl oxidase homolog 1	0.0127728	3.02105
	P62900	RL31_MOUSE	60S ribosomal protein L31	0.000959524	2.95508
	P62257	UBE2H_MOUSE	Ubiquitin-conjugating enzyme E2 H	0.0416647	2.93447
	O55023	IMPA1_MOUSE	Inositol monophosphatase 1	0.0179955	2.93257
	Q7TNC4	LC7L2_MOUSE	Putative RNA-binding protein Luc7-like 2	0.0365457	2.92855
	O35639	ANXA3_MOUSE	Annexin A3 OS=Mus musculus	0.0122988	2.9282
	Q61696	HS71A_MOUSE	Heat shock 70 kDa protein 1A	0.02499	2.92115
	Q9CYN9	RENR_MOUSE	Renin receptor	0.0158587	2.89033
	Q60973	RBBP7_MOUSE	Histone-binding protein RBBP7	0.00868183	2.88917
	Q9D0K2	SCOT1_MOUSE	Succinyl-CoA:3-ketoacid coenzyme A transferase 1, mitochondrial	0.0189349	2.85884
	Q99PT1	GDIR1_MOUSE	Rho GDP-dissociation inhibitor 1	0.00141204	2.8274
	P48678	LMNA_MOUSE	Prelamin-A/C	0.0149042	2.7954
	A2ASS6	TITIN_MOUSE	Titin	0.00455343	2.78678
	Q05793	PGBM_MOUSE	Basement membrane-specific heparan sulfate proteoglycan core protein	0.0345316	2.77656
	Q5SUF2	LC7L3_MOUSE	Luc7-like protein 3	0.0101647	2.75745
	P35762	CD81_MOUSE	CD81 antigen	0.0218638	2.72499
	P21279	GNAQ_MOUSE	Guanine nucleotide-binding protein G(q) subunit alpha	0.00474532	2.71445
	Q62261	SPTB2_MOUSE	Spectrin beta chain, non-erythrocytic 1	0.00454787	2.67516
	Q9JMH9	MY18A_MOUSE	Unconventional myosin-XVIIIa	0.0250157	2.65595
	Q5SX39	MYH4_MOUSE	Myosin-4	0.00231717	2.63402
	Q8BMA6	SRP68_MOUSE	Signal recognition particle subunit SRP68	0.0320153	2.61011
	P20029	BIP_MOUSE	Endoplasmic reticulum chaperone BiP	0.0023676	2.57478
	Q9JIM1	S29A1_MOUSE	Equilibrative nucleoside transporter 1	0.0212676	2.53895
	P52825	CPT2_MOUSE	Carnitine O-palmitoyltransferase 2, mitochondrial	0.020488	2.53738
	P16546	SPTN1_MOUSE	Spectrin alpha chain, non-erythrocytic 1	0.0378822	2.53616
	Q64433	CH10_MOUSE	10 kDa heat shock protein, mitochondrial	0.00174129	2.5049
	Q9EPL8	IPO7_MOUSE	Importin-7	0.000773107	2.42716
	P70670	NACAM_MOUSE	Nascent polypeptide-associated complex subunit alpha, muscle-specific form	0.0114718	2.41514
	Q8BKX1	BAIP2_MOUSE	Brain-specific angiogenesis inhibitor 1-associated protein 2	0.00551385	2.31522
	Q3UYV9	NCBP1_MOUSE	Nuclear cap-binding protein subunit 1	0.0181412	2.28455
	P21278	GNA11_MOUSE	Guanine nucleotide-binding protein subunit alpha-11	0.0040829	2.27656
	P20108	PRDX3_MOUSE	Thioredoxin-dependent peroxide reductase, mitochondrial	0.0226574	2.25976
	Q61292	LAMB2_MOUSE	Laminin subunit beta-2	0.0383667	2.25087
	P08121	CO3A1_MOUSE	Collagen alpha-1(III) chain	0.0284283	2.24746
	Q922D8	C1TC_MOUSE	C-1-tetrahydrofolate synthase, cytoplasmic	0.00033403	2.24588
	P02468	LAMC1_MOUSE	Laminin subunit gamma-1	0.0302554	2.23704
	P08556	RASN_MOUSE	GTPase NRas	0.00877209	2.23348
	P62259	1433E_MOUSE	14-3-3 protein epsilon	2.87e-05	2.17579
	P20352	TF_MOUSE	Tissue factor	0.021542	2.15847
	P62331	ARF6_MOUSE	ADP-ribosylation factor 6	0.0133323	2.15191
	P62751	RL23A_MOUSE	60S ribosomal protein L23a	0.011337	2.14096
	Q99JI6	RAP1B_MOUSE	Ras-related protein Rap-1b	0.0137426	2.13984
	Q9CQ92	FIS1_MOUSE	Mitochondrial fission 1 protein	0.00472439	2.05123
	P24270	CATA_MOUSE	Catalase	0.0274083	2.04676
	Q6P9J9	ANO6_MOUSE	Anoctamin-6	0.0180328	2.04181
	P08113	ENPL_MOUSE	Endoplasmin	0.0270676	2.03445
	P10923	OSTP_MOUSE	Osteopontin	0.00998051	2.03209
	Q8C166	CPNE1_MOUSE	Copine-1	0.00484752	2.02823
	Supplementary Table 6. SWATH quantitative analysis of proteins identified in Evs from non-differentiated preadipocytes vs mature adipocytes. A list of proteins (p≤0.05, and a fold change ≥2) are shown and ordered acording to fold change.

## Sheet: SUPPL TABLE 7
	ACCESSION	ENTRY NAME	PROTEIN NAME	HGHI/ADIPO p-value	HGHI/ADIPO Fold Change
	P24457	CP2DB_MOUSE	Cytochrome P450 2D11	0.0112735	18.5257
	P04104	K2C1_MOUSE	Keratin, type II cytoskeletal 1	0.04241	9.88266
	Q61508	ECM1_MOUSE	Extracellular matrix protein 1	0.0150128	8.25502
	Q9CQ75	NDUA2_MOUSE	NADH dehydrogenase [ubiquinone] 1 alpha subcomplex subunit 2	0.0293405	7.47489
	P19324	SERPH_MOUSE	Serpin H1	0.010095	6.70308
	Q9QYR9	ACOT2_MOUSE	Acyl-coenzyme A thioesterase 2, mitochondrial	0.00195826	6.48484
	Q9DB15	RM12_MOUSE	39S ribosomal protein L12, mitochondrial	0.0389312	6.46141
	P33434	MMP2_MOUSE	72 kDa type IV collagenase	0.0155139	5.65958
	P43277	H13_MOUSE	Histone H1.3	0.00838111	5.62606
	P42232	STA5B_MOUSE	Signal transducer and activator of transcription 5B	0.0203685	5.45326
	Q01149	CO1A2_MOUSE	Collagen alpha-2(I) chain	0.04426	5.40032
	Q9WTP6	KAD2_MOUSE	Adenylate kinase 2, mitochondrial	0.0010214	5.32694
	P11087	CO1A1_MOUSE	Collagen alpha-1(I) chain	0.0311069	5.31987
	Q61576	FKB10_MOUSE	Peptidyl-prolyl cis-trans isomerase FKBP10	0.00495444	5.16741
	F7BWT7	TSN15_MOUSE	Tetraspanin-15	0.00456221	5.07542
	Q07235	GDN_MOUSE	Glia-derived nexin	0.00414613	4.7999
	Q64105	SPRE_MOUSE	Sepiapterin reductase	0.0107728	4.71714
	Q9D8B3	CHM4B_MOUSE	Charged multivesicular body protein 4b	0.0013513	4.47267
	P25785	TIMP2_MOUSE	Metalloproteinase inhibitor 2	0.0187751	4.4676
	Q9DAS9	GBG12_MOUSE	Guanine nucleotide-binding protein G(I)/G(S)/G(O) subunit gamma-12	0.042368	4.328
	Q922U2	K2C5_MOUSE	Keratin, type II cytoskeletal 5	0.0177959	4.22984
	P43276	H15_MOUSE	Histone H1.5 OS=Mus musculus	0.0270936	4.14249
	Q91VT4	CBR4_MOUSE	Carbonyl reductase family member 4	0.0324366	3.91213
	Q9ERE2	KRT81_MOUSE	Keratin, type II cuticular Hb1	1.14e-05	3.90646
	P10922	H10_MOUSE	Histone H1.0	0.0467785	3.85577
	P55065	PLTP_MOUSE	Phospholipid transfer protein	0.0104791	3.80829
	P21460	CYTC_MOUSE	Cystatin-C	0.0164501	3.78498
	Q8JZU2	TXTP_MOUSE	Tricarboxylate transport protein, mitochondrial	0.0179639	3.73728
	P28653	PGS1_MOUSE	Biglycan	0.0126491	3.73521
	Q9D5V5	CUL5_MOUSE	Cullin-5	0.0110066	3.69951
	Q9WTX5	SKP1_MOUSE	S-phase kinase-associated protein 1	0.0155693	3.68982
	Q61398	PCOC1_MOUSE	Procollagen C-endopeptidase enhancer 1	0.00738549	3.64321
	Q8CGP2	H2B1P_MOUSE	Histone H2B type 1-P	0.019644	3.62971
	G5E829	AT2B1_MOUSE	Plasma membrane calcium-transporting ATPase 1	0.0105747	3.47986
	P42125	ECI1_MOUSE	Enoyl-CoA delta isomerase 1, mitochondrial	0.0018639	3.44617
	P08121	CO3A1_MOUSE	Collagen alpha-1(III) chain OS=Mus musculus	0.00836382	3.43946
	P99027	RLA2_MOUSE	60S acidic ribosomal protein P2 OS=Mus musculus	0.0244077	3.39785
	P43275	H11_MOUSE	Histone H1.1	0.0158522	3.38912
	Q9CYN9	RENR_MOUSE	Renin receptor	0.00328319	3.37054
	Q8R180	ERO1A_MOUSE	ERO1-like protein alpha	0.0308338	3.33636
	Q80YX1	TENA_MOUSE	Tenascin	0.00103906	3.21651
	P60335	PCBP1_MOUSE	Poly(rC)-binding protein 1	4.05e-07	3.19193
	P63038	CH60_MOUSE	60 kDa heat shock protein, mitochondrial	0.000309708	3.19138
	O35474	EDIL3_MOUSE	EGF-like repeat and discoidin I-like domain-containing protein 3	0.00233808	3.17998
	P01887	B2MG_MOUSE	Beta-2-microglobulin	0.00438649	3.15565
	P12787	COX5A_MOUSE	Cytochrome c oxidase subunit 5A, mitochondrial	0.00374278	3.12562
	P62806	H4_MOUSE	Histone H4	0.0384801	3.11821
	P20108	PRDX3_MOUSE	Thioredoxin-dependent peroxide reductase, mitochondrial	0.0112093	3.11463
	P99029	PRDX5_MOUSE	Peroxiredoxin-5, mitochondrial	0.0167726	3.08543
	Q99KQ4	NAMPT_MOUSE	Nicotinamide phosphoribosyltransferase	0.0248005	3.04637
	Q02788	CO6A2_MOUSE	Collagen alpha-2(VI) chain	0.00032274	3.03302
	Q62009	POSTN_MOUSE	Periostin	0.00965666	2.95311
	O55023	IMPA1_MOUSE	Inositol monophosphatase 1	0.00171074	2.94304
	Q00493	CBPE_MOUSE	Carboxypeptidase E	0.00636183	2.92607
	P16045	LEG1_MOUSE	Galectin-1	0.0283537	2.89466
	Q8C0Z1	F234A_MOUSE	Protein FAM234A	0.00196001	2.88112
	Q7TNC4	LC7L2_MOUSE	Putative RNA-binding protein Luc7-like 2	0.043697	2.86983
	P70296	PEBP1_MOUSE	Phosphatidylethanolamine-binding protein 1	0.0221657	2.806
	Q61206	PA1B2_MOUSE	Platelet-activating factor acetylhydrolase IB subunit beta	0.00628674	2.78246
	Q02819	NUCB1_MOUSE	Nucleobindin-1 OS=Mus musculus	0.0229881	2.78224
	Q9D9V3	ECHD1_MOUSE	Ethylmalonyl-CoA decarboxylase	0.021949	2.75129
	P27773	PDIA3_MOUSE	Protein disulfide-isomerase A3	5.72e-05	2.75067
	P20029	BIP_MOUSE	Endoplasmic reticulum chaperone BiP	0.00744421	2.73236
	P43274	H14_MOUSE	Histone H1.4	0.0108538	2.72634
	Q61147	CERU_MOUSE	Ceruloplasmin	0.00361875	2.70433
	Q99PT1	GDIR1_MOUSE	Rho GDP-dissociation inhibitor 1	0.00102857	2.69249
	Q6GSS7	H2A2A_MOUSE	Histone H2A type 2-A	0.0169201	2.68247
	P11276	FINC_MOUSE	Fibronectin	0.0400827	2.67563
	Q9CPV4	GLOD4_MOUSE	Glyoxalase domain-containing protein 4	0.0134426	2.66407
	Q04857	CO6A1_MOUSE	Collagen alpha-1(VI) chain	2.67e-05	2.5976
	P10639	THIO_MOUSE	Thioredoxin	0.00505457	2.59464
	Q62165	DAG1_MOUSE	Dystroglycan	0.00426071	2.59396
	P35700	PRDX1_MOUSE	Peroxiredoxin-1	0.0010034	2.58548
	Q9D6Z1	NOP56_MOUSE	Nucleolar protein 56	0.0210412	2.55411
	P57716	NICA_MOUSE	Nicastrin OS=Mus musculus	0.000547842	2.54031
	Q8C0E3	TRI47_MOUSE	Tripartite motif-containing protein 47	0.000822225	2.53663
	Q9JHZ2	ANKH_MOUSE	Progressive ankylosis protein	0.00568954	2.44259
	Q5XKE0	MYPC2_MOUSE	Myosin-binding protein C, fast-type	0.0459522	2.42262
	Q8K1Z0	COQ9_MOUSE	Ubiquinone biosynthesis protein COQ9, mitochondrial	0.030012	2.41045
	O08746	MATN2_MOUSE	Matrilin-2	0.0487543	2.40651
	Q9D646	KRT34_MOUSE	Keratin, type I cuticular Ha4	0.00437305	2.39566
	P04117	FABP4_MOUSE	Fatty acid-binding protein, adipocyte	0.00691397	2.36713
	Q62433	NDRG1_MOUSE	Protein NDRG1	0.00597655	2.35405
	Q9Z2K1	K1C16_MOUSE	Keratin, type I cytoskeletal 16	0.0496645	2.34854
	P97807	FUMH_MOUSE	Fumarate hydratase, mitochondrial	0.00339796	2.33588
	P47915	RL29_MOUSE	60S ribosomal protein L29	0.00556891	2.32909
	Q62093	SRSF2_MOUSE	Serine/arginine-rich splicing factor 2	0.0257674	2.31394
	O35682	MYADM_MOUSE	Myeloid-associated differentiation marker	0.000829349	2.30441
	P16546	SPTN1_MOUSE	Spectrin alpha chain, non-erythrocytic 1	0.0106313	2.27329
	P16110	LEG3_MOUSE	Galectin-3 OS=Mus musculus	0.0479319	2.2617
	Q62261	SPTB2_MOUSE	Spectrin beta chain, non-erythrocytic 1	0.00233101	2.25638
	P40142	TKT_MOUSE	Transketolase	0.0457396	2.24915
	Q9DCD0	6PGD_MOUSE	6-phosphogluconate dehydrogenase, decarboxylating	0.0485122	2.24175
	Q7M6Y3	PICAL_MOUSE	Phosphatidylinositol-binding clathrin assembly protein	0.0150202	2.23756
	P09671	SODM_MOUSE	Superoxide dismutase [Mn], mitochondrial	0.000570726	2.21003
	P26443	DHE3_MOUSE	Glutamate dehydrogenase 1, mitochondrial	0.00870966	2.20067
	O35857	TIM44_MOUSE	Mitochondrial import inner membrane translocase subunit TIM44	0.000556063	2.19696
	Q61937	NPM_MOUSE	Nucleophosmin	0.00134073	2.17257
	O35604	NPC1_MOUSE	NPC intracellular cholesterol transporter 1	5.82e-05	2.1564
	P41731	CD63_MOUSE	CD63 antigen	0.0355379	2.15247
	Q8R3G9	TSN8_MOUSE	Tetraspanin-8	0.000638939	2.15075
	P61027	RAB10_MOUSE	Ras-related protein Rab-10	0.00128206	2.1267
	Q91XV3	BASP1_MOUSE	Brain acid soluble protein 1	0.0213653	2.12655
	P09103	PDIA1_MOUSE	Protein disulfide-isomerase	0.00641025	2.11558
	P08249	MDHM_MOUSE	Malate dehydrogenase, mitochondrial	0.0117407	2.11436
	Q99JY8	PLPP3_MOUSE	Phospholipid phosphatase 3	5.6e-06	2.11256
	Q9DBP5	KCY_MOUSE	UMP-CMP kinase	0.0441725	2.10302
	Q9EQU5	SET_MOUSE	Protein SET	0.0246157	2.07257
	Q61171	PRDX2_MOUSE	Peroxiredoxin-2	0.0439999	2.05665
	Q60930	VDAC2_MOUSE	Voltage-dependent anion-selective channel protein 2	0.0440913	2.03999
	Q01768	NDKB_MOUSE	Nucleoside diphosphate kinase B	0.017946	2.0318
	O08709	PRDX6_MOUSE	Peroxiredoxin-6	0.00122532	2.01828
	P18760	COF1_MOUSE	Cofilin-1	0.0249586	2.01504
	Q62426	CYTB_MOUSE	Cystatin-B	0.00480589	2.01103
	P68134	ACTS_MOUSE	Actin, alpha skeletal muscle	0.00149892	2.00342
	P58252	EF2_MOUSE	Elongation factor 2	0.037879	2.00209
	ACCESSION	ENTRY NAME	PROTEIN NAME	ADIPO/HGHI p-value	ADIPO/HGHI Fold Change
	P62137	PP1A_MOUSE	Serine/threonine-protein phosphatase PP1-alpha catalytic subunit	7.47e-05	56.4295
	P28665	MUG1_MOUSE	Murinoglobulin-1	9.82e-06	10.985
	Q6A0A9	F120A_MOUSE	Constitutive coactivator of PPAR-gamma-like protein 1	0.0105955	9.51566
	Q00623	APOA1_MOUSE	Apolipoprotein A-I	9.54e-05	6.04792
	Q99K70	RRAGC_MOUSE	Ras-related GTP-binding protein C	0.00063347	5.95127
	P97351	RS3A_MOUSE	40S ribosomal protein S3a	0.000447752	4.83551
	O55142	RL35A_MOUSE	60S ribosomal protein L35a	0.0011079	4.66946
	Q61703	ITIH2_MOUSE	Inter-alpha-trypsin inhibitor heavy chain H2	6.65e-06	4.51624
	Q62376	RU17_MOUSE	U1 small nuclear ribonucleoprotein 70 kDa	0.00348009	4.29018
	P70697	DCUP_MOUSE	Uroporphyrinogen decarboxylase	0.0464611	4.22889
	Q91YH5	ATLA3_MOUSE	Atlastin-3	6.38e-05	3.99665
	Q6GQT1	A2MG_MOUSE	Alpha-2-macroglobulin-P	0.00479504	3.62941
	Q3U1J4	DDB1_MOUSE	DNA damage-binding protein 1	0.0152125	3.58388
	P62849	RS24_MOUSE	40S ribosomal protein S24	0.00117288	3.57486
	P41216	ACSL1_MOUSE	Long-chain-fatty-acid--CoA ligase 1	2.96e-05	3.4496
	Q8K297	GT251_MOUSE	Procollagen galactosyltransferase 1	0.00967065	3.37657
	Q6ZQ08	CNOT1_MOUSE	CCR4-NOT transcription complex subunit 1	0.00206129	3.3474
	Q7TT37	ELP1_MOUSE	Elongator complex protein 1	0.0238627	3.3138
	Q6P9R2	OXSR1_MOUSE	Serine/threonine-protein kinase OSR1	0.00174958	3.3091
	Q920Q4	VPS16_MOUSE	Vacuolar protein sorting-associated protein 16 homolog	0.0107553	3.25305
	Q9R0E1	PLOD3_MOUSE	Procollagen-lysine,2-oxoglutarate 5-dioxygenase 3	0.00452094	3.20714
	P01027	CO3_MOUSE	Complement C3	0.000128423	3.19488
	P02089	HBB2_MOUSE	Hemoglobin subunit beta-2	4.01e-06	3.15638
	O08528	HXK2_MOUSE	Hexokinase-2	0.0398554	3.15367
	Q5SWU9	ACACA_MOUSE	Acetyl-CoA carboxylase 1	2.13e-05	3.13339
	P52196	THTR_MOUSE	Thiosulfate sulfurtransferase	2.14e-05	3.11918
	Q68FD5	CLH1_MOUSE	Clathrin heavy chain 1	0.000247468	3.11269
	P15626	GSTM2_MOUSE	Glutathione S-transferase Mu 2	0.00979245	3.08058
	P58771	TPM1_MOUSE	Tropomyosin alpha-1 chain	0.0243467	3.04147
	P11152	LIPL_MOUSE	Lipoprotein lipase	9.61e-05	3.04054
	P35550	FBRL_MOUSE	rRNA 2'-O-methyltransferase fibrillarin	0.000190752	2.99608
	Q8BLN5	ERG7_MOUSE	Lanosterol synthase	0.000521055	2.93571
	Q8BWM0	PGES2_MOUSE	Prostaglandin E synthase 2	0.0168908	2.92963
	P39054	DYN2_MOUSE	Dynamin-2	0.000823957	2.90063
	P63330	PP2AA_MOUSE	Serine/threonine-protein phosphatase 2A catalytic subunit alpha isoform	5.03e-06	2.89523
	O88487	DC1I2_MOUSE	Cytoplasmic dynein 1 intermediate chain 2	0.00150712	2.8534
	Q9JK53	PRELP_MOUSE	Prolargin	0.000486747	2.84837
	Q9Z1E4	GYS1_MOUSE	Glycogen [starch] synthase, muscle	0.000858479	2.83553
	P12382	PFKAL_MOUSE	ATP-dependent 6-phosphofructokinase, liver type	1.08e-05	2.82322
	Q8K1M6	DNM1L_MOUSE	Dynamin-1-like protein	0.0406149	2.78302
	P54310	LIPS_MOUSE	Hormone-sensitive lipase	0.000164609	2.77777
	Q8BJ56	PLPL2_MOUSE	Patatin-like phospholipase domain-containing protein 2	4.09e-05	2.76387
	A2A8Z1	OSBL9_MOUSE	Oxysterol-binding protein-related protein 9	0.00192731	2.76311
	P05214	TBA3_MOUSE	Tubulin alpha-3 chain	0.0107771	2.76186
	Q9JM76	ARPC3_MOUSE	Actin-related protein 2/3 complex subunit 3	0.0114532	2.73777
	P48758	CBR1_MOUSE	Carbonyl reductase [NADPH] 1	0.000342981	2.70925
	P68040	RACK1_MOUSE	Receptor of activated protein C kinase 1	0.000121718	2.70763
	Q9CZX0	ELP3_MOUSE	Elongator complex protein 3	0.00236686	2.70277
	Q9Z1Q9	SYVC_MOUSE	Valine--tRNA ligase	1.53e-05	2.6973
	Q8CI95	OSB11_MOUSE	Oxysterol-binding protein-related protein 11	0.00048091	2.68238
	Q9JHR7	IDE_MOUSE	Insulin-degrading enzyme	0.00222464	2.66877
	P14206	RSSA_MOUSE	40S ribosomal protein SA	1.89e-05	2.66703
	O35286	DHX15_MOUSE	Pre-mRNA-splicing factor ATP-dependent RNA helicase DHX15	0.00853739	2.6437
	O88738	BIRC6_MOUSE	Baculoviral IAP repeat-containing protein 6	0.00502743	2.59966
	Q3UDE2	TTL12_MOUSE	Tubulin--tyrosine ligase-like protein 12	4.95e-05	2.56941
	P08030	APT_MOUSE	Adenine phosphoribosyltransferase	0.0133267	2.5346
	Q7TNP2	2AAB_MOUSE	Serine/threonine-protein phosphatase 2A 65 kDa regulatory subunit A beta isoform	0.00655341	2.52926
	P35980	RL18_MOUSE	60S ribosomal protein L18	0.00185114	2.50652
	Q99KP6	PRP19_MOUSE	Pre-mRNA-processing factor 19	8.98e-05	2.50477
	P68181	KAPCB_MOUSE	cAMP-dependent protein kinase catalytic subunit beta	0.0010125	2.50208
	Q7TPV4	MBB1A_MOUSE	Myb-binding protein 1A	2.72e-06	2.49853
	Q9EPU0	RENT1_MOUSE	Regulator of nonsense transcripts 1	0.0026621	2.49228
	Q61024	ASNS_MOUSE	Asparagine synthetase [glutamine-hydrolyzing]	0.000145454	2.48916
	Q5SW19	CLU_MOUSE	Clustered mitochondria protein homolog	6.34e-06	2.46331
	P19096	FAS_MOUSE	Fatty acid synthase	0.000196922	2.43853
	P80316	TCPE_MOUSE	T-complex protein 1 subunit epsilon	0.000135644	2.43833
	P54071	IDHP_MOUSE	Isocitrate dehydrogenase [NADP], mitochondrial	0.000127338	2.41707
	P80314	TCPB_MOUSE	T-complex protein 1 subunit beta	0.000190986	2.41326
	Q7TMM9	TBB2A_MOUSE	Tubulin beta-2A chain	0.000410788	2.41241
	O35114	SCRB2_MOUSE	Lysosome membrane protein 2	0.0490098	2.41121
	P28656	NP1L1_MOUSE	Nucleosome assembly protein 1-like 1	0.0147248	2.39449
	Q9WUM3	COR1B_MOUSE	Coronin-1B	0.0057868	2.38815
	P80318	TCPG_MOUSE	T-complex protein 1 subunit gamma	5.7e-05	2.38376
	Q64669	NQO1_MOUSE	NAD(P)H dehydrogenase [quinone] 1	0.00108954	2.34512
	Q60716	P4HA2_MOUSE	Prolyl 4-hydroxylase subunit alpha-2	2.27e-05	2.34186
	P61358	RL27_MOUSE	60S ribosomal protein L27	0.00191069	2.32851
	P62242	RS8_MOUSE	40S ribosomal protein S8	0.0363503	2.32743
	Q9QZE5	COPG1_MOUSE	Coatomer subunit gamma-1	4.54e-05	2.32711
	Q8CI94	PYGB_MOUSE	Glycogen phosphorylase, brain form	0.000115941	2.30912
	P61164	ACTZ_MOUSE	Alpha-centractin	9.81e-05	2.30571
	Q9D8N0	EF1G_MOUSE	Elongation factor 1-gamma	0.000133337	2.30375
	Q9JIF0	ANM1_MOUSE	Protein arginine N-methyltransferase 1	0.000896246	2.29607
	Q6P5F9	XPO1_MOUSE	Exportin-1	8.15e-05	2.2618
	Q8CG76	ARK72_MOUSE	Aflatoxin B1 aldehyde reductase member 2	0.000232233	2.25363
	P42932	TCPQ_MOUSE	T-complex protein 1 subunit theta	7.95e-05	2.23991
	Q9JIG7	CCD22_MOUSE	Coiled-coil domain-containing protein 22	0.00220083	2.22268
	P50247	SAHH_MOUSE	Adenosylhomocysteinase	0.000251877	2.22255
	P28271	ACOC_MOUSE	Cytoplasmic aconitate hydratase	0.000143074	2.21805
	P45952	ACADM_MOUSE	Medium-chain specific acyl-CoA dehydrogenase, mitochondrial	0.000706998	2.21277
	Q68FL6	SYMC_MOUSE	Methionine--tRNA ligase, cytoplasmic OS=Mus musculus	0.000149146	2.20417
	O54774	AP3D1_MOUSE	AP-3 complex subunit delta-1	0.00727531	2.20229
	Q99NB9	SF3B1_MOUSE	Splicing factor 3B subunit 1	0.000181977	2.17222
	P47857	PFKAM_MOUSE	ATP-dependent 6-phosphofructokinase, muscle type	0.020398	2.16853
	P25444	RS2_MOUSE	40S ribosomal protein S2	0.00476878	2.15448
	Q8QZY1	EIF3L_MOUSE	Eukaryotic translation initiation factor 3 subunit L	0.00034922	2.15296
	Q9WVL0	MAAI_MOUSE	Maleylacetoacetate isomerase	0.00616419	2.149
	O88685	PRS6A_MOUSE	26S proteasome regulatory subunit 6A	0.000152849	2.13342
	P62855	RS26_MOUSE	40S ribosomal protein S26	0.0138655	2.13293
	P80315	TCPD_MOUSE	T-complex protein 1 subunit delta	0.000121207	2.12263
	Q3UM45	PP1R7_MOUSE	Protein phosphatase 1 regulatory subunit 7	0.0333695	2.09386
	P14869	RLA0_MOUSE	60S acidic ribosomal protein P0	0.00026125	2.09202
	O09167	RL21_MOUSE	60S ribosomal protein L21	0.00690118	2.04146
	P62702	RS4X_MOUSE	40S ribosomal protein S4, X isoform	5.39e-05	2.03171
	Q3TCH7	CUL4A_MOUSE	Cullin-4A	0.0320009	2.03106
	P80313	TCPH_MOUSE	T-complex protein 1 subunit eta	8.22e-05	2.02557
	P23116	EIF3A_MOUSE	Eukaryotic translation initiation factor 3 subunit A	0.00105692	2.01725
	Supplementary Table 7. SWATH quantitative analysis of proteins identified in EVs from HG/HI treated adipocytes vs mature adipocytes. A list of proteins (p≤0.05, and a fold change ≥2) are shown and ordered acording to fold change.

## Sheet: SUPPL TABLE 8
	ACCESSION	ENTRY NAME	PROTEIN NAME	PALM/ADIPO p-value	PALM/ADIPO Fold Change
	Q61704	ITIH3_MOUSE	Inter-alpha-trypsin inhibitor heavy chain H3	0.0396257	126.857
	Q8R5L3	VPS39_MOUSE	Vam6/Vps39-like protein	0.0169547	75.5751
	P04443	HBB0_MOUSE	Hemoglobin subunit beta-H0	0.000610022	64.8003
	Q61147	CERU_MOUSE	Ceruloplasmin	0.00132121	52.119
	P07724	ALBU_MOUSE	Serum albumin	0.00151345	45.9019
	O88712	CTBP1_MOUSE	C-terminal-binding protein 1	0.00192457	42.7428
	Q91Z58	CF132_MOUSE	Uncharacterized protein C6orf132 homolog	0.000237533	35.1094
	Q91X83	METK1_MOUSE	S-adenosylmethionine synthase isoform type-1	0.00577513	29.7402
	O35490	BHMT1_MOUSE	Betaine--homocysteine S-methyltransferase 1	0.0445082	28.1342
	P58252	EF2_MOUSE	Elongation factor 2	0.000643435	25.4523
	Q99PV0	PRP8_MOUSE	Pre-mRNA-processing-splicing factor 8	0.0123406	23.2393
	P10605	CATB_MOUSE	Cathepsin B	0.0352281	21.1029
	P35505	FAAA_MOUSE	Fumarylacetoacetase	2.6e-05	19.1233
	P47754	CAZA2_MOUSE	F-actin-capping protein subunit alpha-2	0.0276951	16.117
	O55023	IMPA1_MOUSE	Inositol monophosphatase 1	0.00645906	15.2736
	P13541	MYH3_MOUSE	Myosin-3 OS=Mus musculus	0.0237023	14.1685
	P10923	OSTP_MOUSE	Osteopontin	0.03994	11.9525
	P63001	RAC1_MOUSE	Ras-related C3 botulinum toxin substrate 1	0.0164594	11.845
	P32261	ANT3_MOUSE	Antithrombin-III	0.00248241	11.4364
	P05201	AATC_MOUSE	Aspartate aminotransferase, cytoplasmic	0.000411096	9.30926
	Q62093	SRSF2_MOUSE	Serine/arginine-rich splicing factor 2	0.00717	8.85477
	B2RXS4	PLXB2_MOUSE	Plexin-B2	0.0339534	8.70324
	A2AN08	UBR4_MOUSE	E3 ubiquitin-protein ligase UBR4	0.00166514	8.45555
	Q61009	SCRB1_MOUSE	Scavenger receptor class B member 1	0.00321725	8.39419
	Q61937	NPM_MOUSE	Nucleophosmin	0.0475956	7.61731
	P62996	TRA2B_MOUSE	Transformer-2 protein homolog beta	0.0473657	7.36472
	Q02248	CTNB1_MOUSE	Catenin beta-1	0.00251572	7.15
	Q9CQ62	DECR_MOUSE	2,4-dienoyl-CoA reductase, mitochondrial	0.0271359	7.0799
	Q9CYZ2	TPD54_MOUSE	Tumor protein D54 OS=Mus musculus	0.0153687	7.07744
	P47915	RL29_MOUSE	60S ribosomal protein L29	0.00154998	7.04135
	Q9CQ22	LTOR1_MOUSE	Ragulator complex protein LAMTOR1	0.00173622	7.04057
	O35129	PHB2_MOUSE	Prohibitin-2	0.00315281	7.0328
	O35114	SCRB2_MOUSE	Lysosome membrane protein 2	0.00181552	6.56326
	Q62165	DAG1_MOUSE	Dystroglycan	0.0120679	6.40496
	Q922D8	C1TC_MOUSE	C-1-tetrahydrofolate synthase, cytoplasmic	0.00552657	6.35833
	Q9CPU4	MGST3_MOUSE	Microsomal glutathione S-transferase 3	0.00653374	6.28933
	Q61576	FKB10_MOUSE	Peptidyl-prolyl cis-trans isomerase FKBP10	0.0317924	6.20074
	P24369	PPIB_MOUSE	Peptidyl-prolyl cis-trans isomerase B	0.00744589	6.19702
	Q6PDM2	SRSF1_MOUSE	Serine/arginine-rich splicing factor 1	0.00545948	6.16817
	O35326	SRSF5_MOUSE	Serine/arginine-rich splicing factor 5	0.000153892	6.0519
	P62900	RL31_MOUSE	60S ribosomal protein L31	0.035714	5.84529
	A2ASS6	TITIN_MOUSE	Titin	0.000188094	5.5937
	Q7TNC4	LC7L2_MOUSE	Putative RNA-binding protein Luc7-like 2	0.0256342	5.58166
	Q61578	ADRO_MOUSE	NADPH:adrenodoxin oxidoreductase, mitochondrial	0.00626746	5.57802
	Q5SVR0	TBC9B_MOUSE	TBC1 domain family member 9B	0.00182592	4.85259
	Q8BUE4	AIFM2_MOUSE	Apoptosis-inducing factor 2	0.000314161	4.82615
	P63158	HMGB1_MOUSE	High mobility group protein B1	0.0453254	4.79119
	P62852	RS25_MOUSE	40S ribosomal protein S25	2.22e-05	4.77462
	P50396	GDIA_MOUSE	Rab GDP dissociation inhibitor alpha	0.00144896	4.72321
	P60867	RS20_MOUSE	40S ribosomal protein S20	0.00666659	4.70685
	P09671	SODM_MOUSE	Superoxide dismutase [Mn], mitochondrial	0.00134913	4.70102
	P84104	SRSF3_MOUSE	Serine/arginine-rich splicing factor 3	0.00976452	4.55666
	Q8BHN3	GANAB_MOUSE	Neutral alpha-glucosidase AB	0.00160563	4.46201
	O88983	STX8_MOUSE	Syntaxin-8	0.0158158	4.36059
	P24547	IMDH2_MOUSE	Inosine-5'-monophosphate dehydrogenase 2	0.0463851	4.33533
	Q78ZA7	NP1L4_MOUSE	Nucleosome assembly protein 1-like 4	0.0351902	4.28884
	P42225	STAT1_MOUSE	Signal transducer and activator of transcription 1	0.0259488	4.21456
	Q61749	EI2BD_MOUSE	Translation initiation factor eIF-2B subunit delta	0.000524244	4.20685
	Q9DB20	ATPO_MOUSE	ATP synthase subunit O, mitochondrial	0.00563723	4.14559
	P14142	GTR4_MOUSE	Solute carrier family 2, facilitated glucose transporter member 4	0.000832585	4.08931
	P62751	RL23A_MOUSE	60S ribosomal protein L23a	0.00329403	4.05682
	Q91WK2	EIF3H_MOUSE	Eukaryotic translation initiation factor 3 subunit H	0.0348323	4.01451
	Q64105	SPRE_MOUSE	Sepiapterin reductase	0.0279851	3.98723
	Q571E4	GALNS_MOUSE	N-acetylgalactosamine-6-sulfatase	0.00907301	3.84382
	Q9WVK4	EHD1_MOUSE	EH domain-containing protein 1	0.0058753	3.77954
	P57716	NICA_MOUSE	Nicastrin	0.000216611	3.74777
	Q00493	CBPE_MOUSE	Carboxypeptidase E	0.0493666	3.73792
	P09103	PDIA1_MOUSE	Protein disulfide-isomerase	0.00727932	3.73672
	P62849	RS24_MOUSE	40S ribosomal protein S24	0.00047452	3.65202
	P08121	CO3A1_MOUSE	Collagen alpha-1(III) chain	0.0150825	3.64037
	Q8BL97	SRSF7_MOUSE	Serine/arginine-rich splicing factor 7	0.00865065	3.61038
	Q3U7R1	ESYT1_MOUSE	Extended synaptotagmin-1	0.00281913	3.52279
	Q8K4Z5	SF3A1_MOUSE	Splicing factor 3A subunit 1	0.006046	3.46379
	Q5SX40	MYH1_MOUSE	Myosin-1	0.0217464	3.44805
	P62301	RS13_MOUSE	40S ribosomal protein S13	0.000169137	3.42018
	Q5SX39	MYH4_MOUSE	Myosin-4	0.0478795	3.38541
	O08746	MATN2_MOUSE	Matrilin-2	0.00861146	3.37843
	P42232	STA5B_MOUSE	Signal transducer and activator of transcription 5B	0.00222833	3.3774
	Q60930	VDAC2_MOUSE	Voltage-dependent anion-selective channel protein 2	0.0451007	3.37275
	P63163	RSMN_MOUSE	Small nuclear ribonucleoprotein-associated protein N	0.0313948	3.34784
	Q91VC3	IF4A3_MOUSE	Eukaryotic initiation factor 4A-III	0.0138689	3.32668
	P26443	DHE3_MOUSE	Glutamate dehydrogenase 1, mitochondrial	0.000772383	3.3082
	P08249	MDHM_MOUSE	Malate dehydrogenase, mitochondrial	0.0012109	3.24596
	P20060	HEXB_MOUSE	Beta-hexosaminidase subunit beta	0.0254258	3.17388
	P97807	FUMH_MOUSE	Fumarate hydratase, mitochondrial	0.000167686	3.15293
	Q61879	MYH10_MOUSE	Myosin-10	0.0132615	3.12132
	Q9ERE2	KRT81_MOUSE	Keratin, type II cuticular Hb1	0.00132862	3.05316
	Q61469	PLPP1_MOUSE	Phospholipid phosphatase 1	0.00399911	3.02116
	P62082	RS7_MOUSE	40S ribosomal protein S7	0.000100284	2.94099
	P20352	TF_MOUSE	Tissue factor	0.0387818	2.92451
	Q6GSS7	H2A2A_MOUSE	Histone H2A type 2-A	0.0272462	2.92212
	P68254	1433T_MOUSE	14-3-3 protein theta	0.0265861	2.92187
	Q60737	CSK21_MOUSE	Casein kinase II subunit alpha	0.0158237	2.88041
	Q9Z2T6	KRT85_MOUSE	Keratin, type II cuticular Hb5	0.00357312	2.8069
	Q60931	VDAC3_MOUSE	Voltage-dependent anion-selective channel protein 3	0.00615144	2.80032
	Q9CPQ1	COX6C_MOUSE	Cytochrome c oxidase subunit 6C	0.0112682	2.79539
	P55065	PLTP_MOUSE	Phospholipid transfer protein	0.0389274	2.79054
	Q9D0K2	SCOT1_MOUSE	Succinyl-CoA:3-ketoacid coenzyme A transferase 1, mitochondrial	0.0128486	2.78683
	P11276	FINC_MOUSE	Fibronectin	0.0419227	2.76981
	P97384	ANX11_MOUSE	Annexin A11	0.0270606	2.75999
	Q9R0Q9	MPU1_MOUSE	Mannose-P-dolichol utilization defect 1 protein	0.00974637	2.75906
	Q6GQT1	A2MG_MOUSE	Alpha-2-macroglobulin-P	0.00637195	2.75496
	P51174	ACADL_MOUSE	Long-chain specific acyl-CoA dehydrogenase, mitochondrial	0.0214749	2.71844
	P23780	BGAL_MOUSE	Beta-galactosidase	0.0010498	2.68989
	Q9CZX8	RS19_MOUSE	40S ribosomal protein S19	0.00246397	2.67372
	P37889	FBLN2_MOUSE	Fibulin-2	0.000978587	2.66266
	P62862	RS30_MOUSE	40S ribosomal protein S30	0.0397702	2.65102
	P23591	FCL_MOUSE	GDP-L-fucose synthase	0.0158102	2.62318
	Q91WQ3	SYYC_MOUSE	Tyrosine--tRNA ligase, cytoplasmic	0.0384094	2.62001
	O88544	CSN4_MOUSE	COP9 signalosome complex subunit 4	0.0372272	2.51999
	P58281	OPA1_MOUSE	Dynamin-like 120 kDa protein, mitochondrial	0.00215727	2.51692
	Q9WTP6	KAD2_MOUSE	Adenylate kinase 2, mitochondrial	0.0351352	2.50456
	Q8QZT1	THIL_MOUSE	Acetyl-CoA acetyltransferase, mitochondrial	0.0163533	2.49732
	Q60715	P4HA1_MOUSE	Prolyl 4-hydroxylase subunit alpha-1	0.0333514	2.44686
	Q99JY8	PLPP3_MOUSE	Phospholipid phosphatase 3	0.00344457	2.43402
	P56395	CYB5_MOUSE	Cytochrome b5	0.000161675	2.40945
	P62855	RS26_MOUSE	40S ribosomal protein S26	0.00860936	2.40079
	P45376	ALDR_MOUSE	Aldose reductase	0.0025774	2.38502
	Q3U1J4	DDB1_MOUSE	DNA damage-binding protein 1	0.0286962	2.29497
	Q99K48	NONO_MOUSE	Non-POU domain-containing octamer-binding protein	0.0193688	2.29445
	P10922	H10_MOUSE	Histone H1.0 OS=Mus musculus	0.0486597	2.26605
	P48678	LMNA_MOUSE	Prelamin-A/C OS=Mus musculus	0.0338015	2.26577
	P28481	CO2A1_MOUSE	Collagen alpha-1(II) chain	0.000957226	2.25995
	Q8BND5	QSOX1_MOUSE	Sulfhydryl oxidase 1	0.0317476	2.23486
	Q91V92	ACLY_MOUSE	ATP-citrate synthase	0.0130819	2.22733
	Q920Q4	VPS16_MOUSE	Vacuolar protein sorting-associated protein 16 homolog	0.0254952	2.19075
	O08749	DLDH_MOUSE	Dihydrolipoyl dehydrogenase, mitochondrial	0.0269917	2.14119
	Q9EQ20	MMSA_MOUSE	Methylmalonate-semialdehyde dehydrogenase [acylating], mitochondrial	0.0196442	2.12688
	P99027	RLA2_MOUSE	60S acidic ribosomal protein P2	0.00255794	2.12587
	O54965	RNF13_MOUSE	E3 ubiquitin-protein ligase RNF13	0.0114016	2.12048
	P61021	RAB5B_MOUSE	Ras-related protein Rab-5B	7.32e-05	2.11586
	O35604	NPC1_MOUSE	NPC intracellular cholesterol transporter 1	0.000953596	2.09871
	P26039	TLN1_MOUSE	Talin-1	0.00645063	2.08806
	P20108	PRDX3_MOUSE	Thioredoxin-dependent peroxide reductase, mitochondrial	0.0226982	2.04685
	P61202	CSN2_MOUSE	COP9 signalosome complex subunit 2	0.0228046	2.02137
	Q9QXS1	PLEC_MOUSE	Plectin	0.00265351	2.01937
	P62918	RL8_MOUSE	60S ribosomal protein L8	0.0414904	2.00483
	ACCESSION	ENTRY NAME	PROTEIN NAME	ADIPO/PALM p-value	ADIPO/PALM Fold Change
	O55142	RL35A_MOUSE	60S ribosomal protein L35a	9.84e-05	Infinity
	O70318	E41L2_MOUSE	Band 4.1-like protein 2	0.0332251	Infinity
	P60670	NPL4_MOUSE	Nuclear protein localization protein 4 homolog	0.0267684	Infinity
	P62717	RL18A_MOUSE	60S ribosomal protein L18a	0.00165025	Infinity
	P63037	DNJA1_MOUSE	DnaJ homolog subfamily A member 1	8.7e-05	Infinity
	Q6A0A9	F120A_MOUSE	Constitutive coactivator of PPAR-gamma-like protein 1	0.00519863	Infinity
	Q9JIZ9	PLS3_MOUSE	Phospholipid scramblase 3	6.87e-05	Infinity
	P12265	BGLR_MOUSE	Beta-glucuronidase	0.000640773	27.4938
	Q8BWJ3	KPB2_MOUSE	Phosphorylase b kinase regulatory subunit alpha, liver isoform	0.0309864	19.0353
	Q8R5C5	ACTY_MOUSE	Beta-centractin OS=Mus musculus	0.000863866	15.3288
	Q8BMJ2	SYLC_MOUSE	Leucine--tRNA ligase, cytoplasmic	0.00255462	14.0801
	Q07113	MPRI_MOUSE	Cation-independent mannose-6-phosphate receptor	0.00506144	11.871
	Q7TT37	ELP1_MOUSE	Elongator complex protein 1 OS=Mus musculus	0.000546866	11.1286
	E9Q4P1	WDFY1_MOUSE	WD repeat and FYVE domain-containing protein 1	0.0445357	10.4508
	P82198	BGH3_MOUSE	Transforming growth factor-beta-induced protein ig-h3	0.0400273	6.65636
	P01027	CO3_MOUSE	Complement C3	4.1e-05	5.78009
	Q9R0H0	ACOX1_MOUSE	Peroxisomal acyl-coenzyme A oxidase 1	0.0063882	5.73183
	Q91XV3	BASP1_MOUSE	Brain acid soluble protein 1	0.0373126	5.70882
	Q8K0E8	FIBB_MOUSE	Fibrinogen beta chain	0.00771094	5.19006
	Q61703	ITIH2_MOUSE	Inter-alpha-trypsin inhibitor heavy chain H2	7.11e-07	5.18613
	Q9JHR7	IDE_MOUSE	Insulin-degrading enzyme	0.000225539	5.1459
	Q8BTZ7	GMPPB_MOUSE	Mannose-1-phosphate guanyltransferase beta	0.00805091	5.10208
	P08556	RASN_MOUSE	GTPase NRas OS=Mus musculus	0.0258281	4.49317
	Q5XKE0	MYPC2_MOUSE	Myosin-binding protein C, fast-type	0.0191586	4.2044
	P11152	LIPL_MOUSE	Lipoprotein lipase	2.69e-05	3.80403
	P21956	MFGM_MOUSE	Lactadherin	0.000257413	3.70557
	Q9EQP2	EHD4_MOUSE	EH domain-containing protein 4	0.004854	3.66404
	P62137	PP1A_MOUSE	Serine/threonine-protein phosphatase PP1-alpha catalytic subunit	0.0043755	3.26917
	P19096	FAS_MOUSE	Fatty acid synthase	5.98e-05	3.25709
	P28665	MUG1_MOUSE	Murinoglobulin-1	0.000626452	3.24627
	Q9CZX0	ELP3_MOUSE	Elongator complex protein 3	0.00664778	3.1657
	P26043	RADI_MOUSE	Radixin	0.0314195	2.97545
	Q9Z1P8	ANGL4_MOUSE	Angiopoietin-related protein 4	0.000140144	2.95231
	Q8CIE6	COPA_MOUSE	Coatomer subunit alpha	0.000127722	2.90764
	Q64514	TPP2_MOUSE	Tripeptidyl-peptidase 2	0.0191271	2.72412
	Q76MZ3	2AAA_MOUSE	Serine/threonine-protein phosphatase 2A 65 kDa regulatory subunit A alpha isoform	0.0220824	2.6525
	Q91X52	DCXR_MOUSE	L-xylulose reductase	0.0405329	2.57253
	Q00519	XDH_MOUSE	Xanthine dehydrogenase/oxidase	8.41e-06	2.55725
	P16406	AMPE_MOUSE	Glutamyl aminopeptidase	0.00521584	2.48775
	Q8K3K7	PLCB_MOUSE	1-acyl-sn-glycerol-3-phosphate acyltransferase beta	3.37e-05	2.45502
	Q9D517	PLCC_MOUSE	1-acyl-sn-glycerol-3-phosphate acyltransferase gamma	0.000281428	2.41807
	O35206	COFA1_MOUSE	Collagen alpha-1(XV) chain	0.0100636	2.35337
	P11688	ITA5_MOUSE	Integrin alpha-5	0.00066098	2.31421
	O55131	SEPT7_MOUSE	Septin-7	0.0435513	2.30295
	P62827	RAN_MOUSE	GTP-binding nuclear protein Ran	0.0101101	2.28038
	Q99LJ1	FUCO_MOUSE	Tissue alpha-L-fucosidase	0.0297926	2.26883
	Q68FL6	SYMC_MOUSE	Methionine--tRNA ligase, cytoplasmic	0.00662591	2.2411
	Q91V08	CLC2D_MOUSE	C-type lectin domain family 2 member D	0.0182756	2.21441
	P60122	RUVB1_MOUSE	RuvB-like 1	0.0101399	2.21399
	P52196	THTR_MOUSE	Thiosulfate sulfurtransferase	0.000104757	2.21178
	Q9Z0X1	AIFM1_MOUSE	Apoptosis-inducing factor 1, mitochondrial	0.0268705	2.19367
	P56399	UBP5_MOUSE	Ubiquitin carboxyl-terminal hydrolase 5	0.017855	2.18144
	Q9QYB1	CLIC4_MOUSE	Chloride intracellular channel protein 4	0.0164085	2.13516
	Q8CJ12	AGRG2_MOUSE	Adhesion G-protein coupled receptor G2	0.000225002	2.13487
	P17710	HXK1_MOUSE	Hexokinase-1	0.000404747	2.12261
	Q91Z53	GRHPR_MOUSE	Glyoxylate reductase/hydroxypyruvate reductase	0.00883885	2.11526
	P35980	RL18_MOUSE	60S ribosomal protein L18 OS=Mus musculus	0.00539411	2.11463
	Q6P1F6	2ABA_MOUSE	Serine/threonine-protein phosphatase 2A 55 kDa regulatory subunit B alpha isoform	0.010993	2.1049
	Q07797	LG3BP_MOUSE	Galectin-3-binding protein	0.0189415	2.07965
	P51569	AGAL_MOUSE	Alpha-galactosidase A	0.0101047	2.07406
	P41216	ACSL1_MOUSE	Long-chain-fatty-acid--CoA ligase 1	0.000589739	2.0529
	Q9EPU0	RENT1_MOUSE	Regulator of nonsense transcripts 1	0.00591045	2.05164
	Q60994	ADIPO_MOUSE	Adiponectin	0.000383874	2.02127
	Supplementary Table 8. SWATH quantitative analysis of proteins identified in EVs from palmitate treated adipocytes vs mature adipocytes. A list of proteins (p≤0.05, and a fold change ≥2) are shown and ordered acording to fold change.

## Sheet: SUPPL TABLE 9
	ACCESSION	ENTRY NAME	PROTEIN NAME	OLEIC/ADIPO p-value	OLEIC/ADIPO Fold Change
	Q61704	ITIH3_MOUSE	Inter-alpha-trypsin inhibitor heavy chain H3	0.00580651	203.04
	Q8R5L3	VPS39_MOUSE	Vam6/Vps39-like protein	0.00549859	198.689
	P04443	HBB0_MOUSE	Hemoglobin subunit beta-H0	0.0128966	158.761
	Q9D6Z1	NOP56_MOUSE	Nucleolar protein 56	0.0279524	118.089
	P07724	ALBU_MOUSE	Serum albumin	4.93e-05	102.156
	O88712	CTBP1_MOUSE	C-terminal-binding protein 1	1.92e-05	95.529
	Q61147	CERU_MOUSE	Ceruloplasmin	1.31e-05	70.664
	O35490	BHMT1_MOUSE	Betaine--homocysteine S-methyltransferase 1	0.000137271	65.9953
	Q99KQ4	NAMPT_MOUSE	Nicotinamide phosphoribosyltransferase	9.15e-05	59.1924
	Q99PV0	PRP8_MOUSE	Pre-mRNA-processing-splicing factor 8	0.000520615	52.5919
	P10605	CATB_MOUSE	Cathepsin B	0.00071092	50.6575
	P58252	EF2_MOUSE	Elongation factor 2	2.61e-05	48.7146
	Q91X83	METK1_MOUSE	S-adenosylmethionine synthase isoform type-1	0.0021093	43.3433
	Q9JIX8	ACINU_MOUSE	Apoptotic chromatin condensation inducer in the nucleus	0.000867136	34.9844
	Q9Z0L8	GGH_MOUSE	Gamma-glutamyl hydrolase	0.000163413	30.5414
	P35505	FAAA_MOUSE	Fumarylacetoacetase	3.01e-05	30.4893
	P02468	LAMC1_MOUSE	Laminin subunit gamma-1	4.87e-05	29.4212
	Q99PT1	GDIR1_MOUSE	Rho GDP-dissociation inhibitor 1	0.0150138	28.4629
	P32261	ANT3_MOUSE	Antithrombin-III	2.2e-05	24.0729
	Q61576	FKB10_MOUSE	Peptidyl-prolyl cis-trans isomerase FKBP10	0.00323792	20.9674
	P63001	RAC1_MOUSE	Ras-related C3 botulinum toxin substrate 1	0.0446747	20.7003
	G5E829	AT2B1_MOUSE	Plasma membrane calcium-transporting ATPase 1	0.000209816	20.1809
	B2RXS4	PLXB2_MOUSE	Plexin-B2	7.08e-05	19.771
	Q8BWJ3	KPB2_MOUSE	Phosphorylase b kinase regulatory subunit alpha, liver isoform	0.00732867	19.2277
	P02463	CO4A1_MOUSE	Collagen alpha-1(IV) chain	8.13e-05	18.8583
	P13541	MYH3_MOUSE	Myosin-3	3.63e-05	18.3877
	Q02248	CTNB1_MOUSE	Catenin beta-1	2.62e-05	16.9497
	Q9QXB9	DRG2_MOUSE	Developmentally-regulated GTP-binding protein 2	4.03e-05	16.4968
	A2AN08	UBR4_MOUSE	E3 ubiquitin-protein ligase UBR4	0.000263169	16.2573
	Q9CQ62	DECR_MOUSE	2,4-dienoyl-CoA reductase, mitochondrial	0.000311544	15.1117
	P02469	LAMB1_MOUSE	Laminin subunit beta-1	0.0165094	15.086
	Q9CPU4	MGST3_MOUSE	Microsomal glutathione S-transferase 3	0.00122596	13.973
	Q62165	DAG1_MOUSE	Dystroglycan	8.56e-05	13.9127
	Q922D8	C1TC_MOUSE	C-1-tetrahydrofolate synthase, cytoplasmic	0.000163379	13.7191
	P62301	RS13_MOUSE	40S ribosomal protein S13	0.0329036	13.6739
	O35381	AN32A_MOUSE	Acidic leucine-rich nuclear phosphoprotein 32 family member A	0.000295492	13.4382
	Q8CCJ3	UFL1_MOUSE	E3 UFM1-protein ligase 1	0.0307293	13.3768
	P01631	KV2A7_MOUSE	Ig kappa chain V-II region 26-10	0.0361725	13.1923
	Q9JIS8	S12A4_MOUSE	Solute carrier family 12 member 4	0.005253	13.161
	P24369	PPIB_MOUSE	Peptidyl-prolyl cis-trans isomerase B	0.000459389	13.1419
	Q62093	SRSF2_MOUSE	Serine/arginine-rich splicing factor 2	2.09e-05	12.8931
	P01887	B2MG_MOUSE	Beta-2-microglobulin	4.3e-05	12.6519
	P53690	MMP14_MOUSE	Matrix metalloproteinase-14	0.0407381	12.4706
	Q60597	ODO1_MOUSE	2-oxoglutarate dehydrogenase, mitochondrial	0.00209931	11.8964
	P60867	RS20_MOUSE	40S ribosomal protein S20	0.00123267	11.3852
	Q61578	ADRO_MOUSE	NADPH:adrenodoxin oxidoreductase, mitochondrial	6e-06	10.8304
	Q91VS7	MGST1_MOUSE	Microsomal glutathione S-transferase 1	0.00138567	10.7128
	Q9JKF1	IQGA1_MOUSE	Ras GTPase-activating-like protein IQGAP1	0.00304557	10.6087
	Q5SVR0	TBC9B_MOUSE	TBC1 domain family member 9B	0.00105833	10.423
	Q8BUE4	AIFM2_MOUSE	Apoptosis-inducing factor 2	0.00171414	10.166
	O35129	PHB2_MOUSE	Prohibitin-2	0.000717164	10.0663
	O70503	DHB12_MOUSE	Very-long-chain 3-oxoacyl-CoA reductase	0.000540004	10.0142
	Q9WTP6	KAD2_MOUSE	Adenylate kinase 2, mitochondrial	0.00232723	9.90605
	P47915	RL29_MOUSE	60S ribosomal protein L29	0.000883259	9.77575
	O35114	SCRB2_MOUSE	Lysosome membrane protein 2	0.00542053	9.71021
	P09671	SODM_MOUSE	Superoxide dismutase [Mn], mitochondrial	0.000153777	9.09224
	P62900	RL31_MOUSE	60S ribosomal protein L31	0.00150889	8.9651
	Q9WVK4	EHD1_MOUSE	EH domain-containing protein 1	4.1e-05	8.38199
	P28352	APEX1_MOUSE	DNA-(apurinic or apyrimidinic site) lyase	7.73e-05	8.16029
	O54724	CAVN1_MOUSE	Caveolae-associated protein 1	0.000264189	8.15821
	Q6R0H7	GNAS1_MOUSE	Guanine nucleotide-binding protein G(s) subunit alpha isoforms XLas	0.0419727	8.10877
	P24547	IMDH2_MOUSE	Inosine-5'-monophosphate dehydrogenase 2	0.00135291	8.06874
	Q60737	CSK21_MOUSE	Casein kinase II subunit alpha	0.00241193	7.96633
	P68254	1433T_MOUSE	14-3-3 protein theta	3.74e-05	7.79193
	O35326	SRSF5_MOUSE	Serine/arginine-rich splicing factor 5	0.00676566	7.59371
	A2ASS6	TITIN_MOUSE	Titin	0.00057138	7.57182
	P05201	AATC_MOUSE	Aspartate aminotransferase, cytoplasmic	5.04e-05	7.51324
	P42225	STAT1_MOUSE	Signal transducer and activator of transcription 1	2.7e-05	7.49648
	P20060	HEXB_MOUSE	Beta-hexosaminidase subunit beta	0.00385001	7.20388
	P20352	TF_MOUSE	Tissue factor	2.47e-06	7.14149
	P14142	GTR4_MOUSE	Solute carrier family 2, facilitated glucose transporter member 4	0.000158071	7.06247
	Q3UH60	DIP2B_MOUSE	Disco-interacting protein 2 homolog B	0.00271872	6.99259
	Q64105	SPRE_MOUSE	Sepiapterin reductase	0.00435449	6.98703
	Q60715	P4HA1_MOUSE	Prolyl 4-hydroxylase subunit alpha-1	0.00232877	6.92375
	Q61749	EI2BD_MOUSE	Translation initiation factor eIF-2B subunit delta	0.0010403	6.80347
	P62852	RS25_MOUSE	40S ribosomal protein S25	2.27e-06	6.74908
	P52825	CPT2_MOUSE	Carnitine O-palmitoyltransferase 2, mitochondrial	0.00306212	6.35783
	P13745	GSTA1_MOUSE	Glutathione S-transferase A1	0.013247	6.27882
	P55065	PLTP_MOUSE	Phospholipid transfer protein	0.00127137	6.21361
	Q5SX40	MYH1_MOUSE	Myosin-1	0.000190695	6.14777
	P97384	ANX11_MOUSE	Annexin A11	0.000436002	6.1371
	Q99LX0	PARK7_MOUSE	Protein/nucleic acid deglycase DJ-1	0.0078136	6.13684
	Q91VC3	IF4A3_MOUSE	Eukaryotic initiation factor 4A-III	0.0421639	6.03317
	Q9CWK8	SNX2_MOUSE	Sorting nexin-2	0.0422855	5.89286
	P26443	DHE3_MOUSE	Glutamate dehydrogenase 1, mitochondrial	0.0167361	5.81143
	Q6PDM2	SRSF1_MOUSE	Serine/arginine-rich splicing factor 1	1.54e-06	5.68856
	Q6X893	CTL1_MOUSE	Choline transporter-like protein 1	0.00152544	5.61558
	Q91WK2	EIF3H_MOUSE	Eukaryotic translation initiation factor 3 subunit H	0.00114143	5.36925
	Q6GQT1	A2MG_MOUSE	Alpha-2-macroglobulin-P	8.49e-05	5.22173
	Q60931	VDAC3_MOUSE	Voltage-dependent anion-selective channel protein 3	0.000234074	4.98463
	Q61009	SCRB1_MOUSE	Scavenger receptor class B member 1	0.0361645	4.93913
	Q3U7R1	ESYT1_MOUSE	Extended synaptotagmin-1	0.033777	4.90639
	P37889	FBLN2_MOUSE	Fibulin-2	0.0391867	4.90064
	Q99M74	KRT82_MOUSE	Keratin, type II cuticular Hb2	0.00511393	4.80808
	P26039	TLN1_MOUSE	Talin-1	0.0309979	4.69445
	Q9R1P4	PSA1_MOUSE	Proteasome subunit alpha type-1	3.65e-05	4.66483
	P57780	ACTN4_MOUSE	Alpha-actinin-4	0.00124728	4.5894
	Q99K48	NONO_MOUSE	Non-POU domain-containing octamer-binding protein	0.0300007	4.57824
	Q9JHI5	IVD_MOUSE	Isovaleryl-CoA dehydrogenase, mitochondrial	0.0455173	4.55776
	Q8C196	CPSM_MOUSE	Carbamoyl-phosphate synthase [ammonia], mitochondrial	0.0153913	4.41922
	Q8K4Z5	SF3A1_MOUSE	Splicing factor 3A subunit 1	0.0114085	4.26359
	O35945	AL1A7_MOUSE	Aldehyde dehydrogenase, cytosolic 1	0.0258943	4.26156
	P62082	RS7_MOUSE	40S ribosomal protein S7	0.00101614	4.19079
	Q571E4	GALNS_MOUSE	N-acetylgalactosamine-6-sulfatase	0.000606796	4.18211
	Q9CQM2	ERD22_MOUSE	ER lumen protein-retaining receptor 2	0.00041136	4.12716
	P10923	OSTP_MOUSE	Osteopontin	0.000197896	4.09585
	Q64433	CH10_MOUSE	10 kDa heat shock protein, mitochondrial	0.0270133	3.95777
	P62849	RS24_MOUSE	40S ribosomal protein S24	0.00191487	3.92532
	A2AVA0	SVEP1_MOUSE	Sushi, von Willebrand factor type A, EGF and pentraxin domain-containing protein 1	0.00189518	3.80861
	Q9QXS1	PLEC_MOUSE	Plectin	3.29e-05	3.68614
	Q63844	MK03_MOUSE	Mitogen-activated protein kinase 3	0.00694833	3.67386
	P62751	RL23A_MOUSE	60S ribosomal protein L23a	2.81e-05	3.6513
	P11679	K2C8_MOUSE	Keratin, type II cytoskeletal 8	0.00169288	3.56997
	Q8BVI4	DHPR_MOUSE	Dihydropteridine reductase	0.0154936	3.5537
	Q8K0C9	GMDS_MOUSE	GDP-mannose 4,6 dehydratase	0.0133046	3.4759
	Q9D7N9	APMAP_MOUSE	Adipocyte plasma membrane-associated protein	0.0244021	3.4535
	P49722	PSA2_MOUSE	Proteasome subunit alpha type-2	0.000605077	3.45054
	P57716	NICA_MOUSE	Nicastrin	0.000405417	3.40896
	P08249	MDHM_MOUSE	Malate dehydrogenase, mitochondrial	0.000282325	3.33885
	Q7TNC4	LC7L2_MOUSE	Putative RNA-binding protein Luc7-like 2	0.01406	3.33247
	P46638	RB11B_MOUSE	Ras-related protein Rab-11B	0.00505191	3.3134
	P84104	SRSF3_MOUSE	Serine/arginine-rich splicing factor 3	0.000471777	3.27849
	P42232	STA5B_MOUSE	Signal transducer and activator of transcription 5B	0.0149752	3.27083
	P20108	PRDX3_MOUSE	Thioredoxin-dependent peroxide reductase, mitochondrial	1.62e-05	3.25081
	Q61937	NPM_MOUSE	Nucleophosmin	0.0017919	3.22097
	Q8CI94	PYGB_MOUSE	Glycogen phosphorylase, brain form	0.00129864	3.20596
	Q8VHY0	CSPG4_MOUSE	Chondroitin sulfate proteoglycan 4	0.00387258	3.09833
	P35979	RL12_MOUSE	60S ribosomal protein L12	0.000656647	3.09246
	Q8CAQ8	MIC60_MOUSE	MICOS complex subunit Mic60	0.016837	3.08997
	O88544	CSN4_MOUSE	COP9 signalosome complex subunit 4	0.0170271	3.05106
	Q91Y97	ALDOB_MOUSE	Fructose-bisphosphate aldolase B	0.0121436	3.02149
	Q5SX39	MYH4_MOUSE	Myosin-4	0.0211197	3.0056
	P99029	PRDX5_MOUSE	Peroxiredoxin-5, mitochondrial	0.0209456	2.99891
	P24549	AL1A1_MOUSE	Retinal dehydrogenase 1	0.0370219	2.94782
	P58281	OPA1_MOUSE	Dynamin-like 120 kDa protein, mitochondrial	0.00027416	2.94708
	P97351	RS3A_MOUSE	40S ribosomal protein S3a	0.00198226	2.92449
	Q9Z127	LAT1_MOUSE	Large neutral amino acids transporter small subunit 1	0.0148402	2.83028
	Q9CZ30	OLA1_MOUSE	Obg-like ATPase 1	0.0321762	2.82792
	Q9D0K2	SCOT1_MOUSE	Succinyl-CoA:3-ketoacid coenzyme A transferase 1, mitochondrial	0.0320808	2.75139
	Q9CZX8	RS19_MOUSE	40S ribosomal protein S19	0.00159041	2.74072
	P48962	ADT1_MOUSE	ADP/ATP translocase 1	0.000943267	2.74038
	P47962	RL5_MOUSE	60S ribosomal protein L5	0.00673493	2.72878
	Q9DB20	ATPO_MOUSE	ATP synthase subunit O, mitochondrial	0.0032672	2.68123
	Q8QZS1	HIBCH_MOUSE	3-hydroxyisobutyryl-CoA hydrolase, mitochondrial	0.0110934	2.67723
	P00493	HPRT_MOUSE	Hypoxanthine-guanine phosphoribosyltransferase	0.00274187	2.67534
	Q60930	VDAC2_MOUSE	Voltage-dependent anion-selective channel protein 2	0.000199932	2.67092
	Q9CWJ9	PUR9_MOUSE	Bifunctional purine biosynthesis protein PURH	0.00502569	2.66333
	Q9D880	TIM50_MOUSE	Mitochondrial import inner membrane translocase subunit TIM50	0.00844357	2.66187
	O08709	PRDX6_MOUSE	Peroxiredoxin-6	0.000811962	2.66124
	P46471	PRS7_MOUSE	26S proteasome regulatory subunit 7	0.0423414	2.61367
	P28481	CO2A1_MOUSE	Collagen alpha-1(II) chain	0.0159354	2.61098
	P63325	RS10_MOUSE	40S ribosomal protein S10	0.000298279	2.59378
	P41731	CD63_MOUSE	CD63 antigen	0.0168974	2.58707
	Q3UVK0	ERMP1_MOUSE	Endoplasmic reticulum metallopeptidase 1	0.0269969	2.58282
	Q8VDN2	AT1A1_MOUSE	Sodium/potassium-transporting ATPase subunit alpha-1	0.0459635	2.522
	Q9CPY7	AMPL_MOUSE	Cytosol aminopeptidase	8.34e-06	2.50686
	Q99JY8	PLPP3_MOUSE	Phospholipid phosphatase 3	7.18e-06	2.50186
	P62862	RS30_MOUSE	40S ribosomal protein S30	0.00956591	2.49841
	Q61879	MYH10_MOUSE	Myosin-10	0.0068129	2.48793
	Q6P542	ABCF1_MOUSE	ATP-binding cassette sub-family F member 1	0.000359795	2.47514
	Q9EPB5	SERHL_MOUSE	Serine hydrolase-like protein	0.0308589	2.44021
	Q9JLN9	MTOR_MOUSE	Serine/threonine-protein kinase mTOR	0.0110351	2.43101
	O70194	EIF3D_MOUSE	Eukaryotic translation initiation factor 3 subunit D	0.000200685	2.42143
	P23116	EIF3A_MOUSE	Eukaryotic translation initiation factor 3 subunit A	0.0318999	2.39874
	P97499	TEP1_MOUSE	Telomerase protein component 1	0.00294631	2.37908
	Q99JY9	ARP3_MOUSE	Actin-related protein 3	0.0405171	2.37092
	Q8VBV7	CSN8_MOUSE	COP9 signalosome complex subunit 8	0.00447997	2.34565
	Q8BG32	PSD11_MOUSE	26S proteasome non-ATPase regulatory subunit 11	0.00221282	2.33984
	P99027	RLA2_MOUSE	60S acidic ribosomal protein P2	0.00466341	2.33363
	Q8R3G9	TSN8_MOUSE	Tetraspanin-8	0.000662481	2.28897
	Q61391	NEP_MOUSE	Neprilysin	0.003429	2.28885
	Q3U1J4	DDB1_MOUSE	DNA damage-binding protein 1	0.000697766	2.26739
	P97873	LOXL1_MOUSE	Lysyl oxidase homolog 1	0.00272179	2.25321
	P20852	CP2A5_MOUSE	Cytochrome P450 2A5	0.00294494	2.2513
	Q9DBP5	KCY_MOUSE	UMP-CMP kinase	0.0307964	2.2487
	P09055	ITB1_MOUSE	Integrin beta-1	0.0135669	2.23395
	P70670	NACAM_MOUSE	Nascent polypeptide-associated complex subunit alpha, muscle-specific form	0.00153785	2.21151
	Q9EQ20	MMSA_MOUSE	Methylmalonate-semialdehyde dehydrogenase [acylating], mitochondrial	0.00359068	2.20385
	P53986	MOT1_MOUSE	Monocarboxylate transporter 1	0.00436615	2.19164
	P70303	PYRG2_MOUSE	CTP synthase 2	0.0167474	2.18121
	P08113	ENPL_MOUSE	Endoplasmin	0.000637366	2.16601
	Q9D6Y9	GLGB_MOUSE	1,4-alpha-glucan-branching enzyme	0.00489876	2.15207
	P47738	ALDH2_MOUSE	Aldehyde dehydrogenase, mitochondrial	0.0152155	2.14161
	Q8BML9	SYQ_MOUSE	Glutamine--tRNA ligase	0.0404348	2.13172
	Q8BH64	EHD2_MOUSE	EH domain-containing protein 2	0.000462684	2.11527
	Q8VED5	K2C79_MOUSE	Keratin, type II cytoskeletal 79	0.00731388	2.11178
	P05214	TBA3_MOUSE	Tubulin alpha-3 chain	0.00265002	2.07096
	Q9CQF9	PCYOX_MOUSE	Prenylcysteine oxidase	0.0102294	2.0429
	P21279	GNAQ_MOUSE	Guanine nucleotide-binding protein G(q) subunit alpha	0.0396351	2.03464
	Q3TCH7	CUL4A_MOUSE	Cullin-4A	0.0269754	2.03387
	P08752	GNAI2_MOUSE	Guanine nucleotide-binding protein G(i) subunit alpha-2	0.0132174	2.01724
	P62270	RS18_MOUSE	40S ribosomal protein S18	0.02922	2.01681
	Q6P4T2	U520_MOUSE	U5 small nuclear ribonucleoprotein 200 kDa helicase	0.00696235	2.00572
	ACCESSION	ENTRY NAME	PROTEIN NAME	ADIPO/OLEIC p-value	ADIPO/OLEIC Fold Change
	A2A432	CUL4B_MOUSE	Cullin-4B	0.00568792	Infinity
	O35737	HNRH1_MOUSE	Heterogeneous nuclear ribonucleoprotein H	5.96e-05	Infinity
	O55125	NIPS1_MOUSE	Protein NipSnap homolog 1	2.3e-05	Infinity
	O70318	E41L2_MOUSE	Band 4.1-like protein 2	0.0332251	Infinity
	O88983	STX8_MOUSE	Syntaxin-8	0.00143545	Infinity
	P08074	CBR2_MOUSE	Carbonyl reductase [NADPH] 2	0.000376415	Infinity
	P08556	RASN_MOUSE	GTPase NRas OS=Mus musculus	0.00471078	Infinity
	P21278	GNA11_MOUSE	Guanine nucleotide-binding protein subunit alpha-11	1.48e-05	Infinity
	P33434	MMP2_MOUSE	72 kDa type IV collagenase	0.0108541	Infinity
	P35564	CALX_MOUSE	Calnexin OS=Mus musculus	0.00170242	Infinity
	P46061	RAGP1_MOUSE	Ran GTPase-activating protein 1	0.0253749	Infinity
	P60670	NPL4_MOUSE	Nuclear protein localization protein 4 homolog	0.0267684	Infinity
	P62717	RL18A_MOUSE	60S ribosomal protein L18a	0.00165025	Infinity
	P62855	RS26_MOUSE	40S ribosomal protein S26	0.00034921	Infinity
	P63037	DNJA1_MOUSE	DnaJ homolog subfamily A member 1	8.7e-05	Infinity
	P70296	PEBP1_MOUSE	Phosphatidylethanolamine-binding protein 1	0.0280847	Infinity
	Q6A0A9	F120A_MOUSE	Constitutive coactivator of PPAR-gamma-like protein 1	0.00519863	Infinity
	Q7TPR4	ACTN1_MOUSE	Alpha-actinin-1	1.47e-06	Infinity
	Q8BH24	TM9S4_MOUSE	Transmembrane 9 superfamily member 4	0.000158353	Infinity
	Q91Z58	CF132_MOUSE	Uncharacterized protein C6orf132 homolog	0.00895409	Infinity
	Q920A5	RISC_MOUSE	Retinoid-inducible serine carboxypeptidase	8.72e-07	Infinity
	Q9WTX6	CUL1_MOUSE	Cullin-1	0.00834393	Infinity
	Q80YX1	TENA_MOUSE	Tenascin	0.0295732	25.7966
	P43277	H13_MOUSE	Histone H1.3	0.00467744	22.1413
	P58854	GCP3_MOUSE	Gamma-tubulin complex component 3	0.0114693	16.206
	Q9CZ42	NNRD_MOUSE	ATP-dependent (S)-NAD(P)H-hydrate dehydratase	0.000202948	15.3813
	Q9R0E1	PLOD3_MOUSE	Procollagen-lysine,2-oxoglutarate 5-dioxygenase 3	0.00102184	15.3235
	Q3THE2	ML12B_MOUSE	Myosin regulatory light chain 12B	1.66e-05	14.3158
	Q7TT37	ELP1_MOUSE	Elongator complex protein 1	0.000790654	11.5293
	P43274	H14_MOUSE	Histone H1.4	0.000622881	10.4969
	P62281	RS11_MOUSE	40S ribosomal protein S11	0.0242684	9.48071
	Q60864	STIP1_MOUSE	Stress-induced-phosphoprotein 1	0.000433419	9.37573
	Q3TEA8	HP1B3_MOUSE	Heterochromatin protein 1-binding protein 3	0.000412786	9.12393
	Q8BWY3	ERF1_MOUSE	Eukaryotic peptide chain release factor subunit 1	0.00143153	8.89642
	Q99LJ1	FUCO_MOUSE	Tissue alpha-L-fucosidase	0.000617929	8.84901
	Q9CQR4	ACO13_MOUSE	Acyl-coenzyme A thioesterase 13	6.19e-07	8.82538
	P10922	H10_MOUSE	Histone H1.0	0.000651499	8.68836
	O08810	U5S1_MOUSE	116 kDa U5 small nuclear ribonucleoprotein component	0.00115043	7.46245
	Q8BRF7	SCFD1_MOUSE	Sec1 family domain-containing protein 1	3.68e-05	7.40037
	A2ASQ1	AGRIN_MOUSE	Agrin	0.044735	6.72952
	Q00519	XDH_MOUSE	Xanthine dehydrogenase/oxidase	0.000170093	6.2231
	O54962	BAF_MOUSE	Barrier-to-autointegration factor	0.00107338	6.03134
	P70404	IDHG1_MOUSE	Isocitrate dehydrogenase [NAD] subunit gamma 1, mitochondrial	0.0126659	5.92274
	O70401	TSN6_MOUSE	Tetraspanin-6	0.00601381	5.86684
	P49817	CAV1_MOUSE	Caveolin-1	0.00049896	5.79598
	P61226	RAP2B_MOUSE	Ras-related protein Rap-2b	0.00839955	5.34057
	P17809	GTR1_MOUSE	Solute carrier family 2, facilitated glucose transporter member 1 GLUT1	6.94e-05	5.2644
	Q9R1J0	NSDHL_MOUSE	Sterol-4-alpha-carboxylate 3-dehydrogenase, decarboxylating	0.000303711	5.24743
	Q920Q4	VPS16_MOUSE	Vacuolar protein sorting-associated protein 16 homolog	0.00975524	5.10624
	Q8QZY6	TSN14_MOUSE	Tetraspanin-14	0.0131704	4.92275
	P16406	AMPE_MOUSE	Glutamyl aminopeptidase	0.000739465	4.89674
	Q8K297	GT251_MOUSE	Procollagen galactosyltransferase 1	0.00458065	4.81127
	E9Q3L2	PI4KA_MOUSE	Phosphatidylinositol 4-kinase alpha	0.00939505	4.77718
	Q99JB8	PACN3_MOUSE	Protein kinase C and casein kinase II substrate protein 3	0.000203912	4.56847
	P97807	FUMH_MOUSE	Fumarate hydratase, mitochondrial	0.00185489	4.55844
	P62806	H4_MOUSE	Histone H4	2.05e-05	4.54215
	Q9CXY6	ILF2_MOUSE	Interleukin enhancer-binding factor 2	0.0171472	4.51744
	Q80WQ2	VAC14_MOUSE	Protein VAC14 homolog	8.66e-05	4.4341
	O35295	PURB_MOUSE	Transcriptional activator protein Pur-beta	0.0124888	4.12791
	Q8CI95	OSB11_MOUSE	Oxysterol-binding protein-related protein 11	0.00278956	4.06245
	Q9CY64	BIEA_MOUSE	Biliverdin reductase A	3.14e-06	4.05644
	Q8CHH9	SEPT8_MOUSE	Septin-8	0.0250739	4.0068
	P52196	THTR_MOUSE	Thiosulfate sulfurtransferase	0.0132967	4.00611
	Q8K3W0	BABA2_MOUSE	BRISC and BRCA1-A complex member 2	0.00131756	3.98376
	P11688	ITA5_MOUSE	Integrin alpha-5	0.000159891	3.93676
	Q9WV32	ARC1B_MOUSE	Actin-related protein 2/3 complex subunit 1B	0.000425234	3.65837
	Q91X52	DCXR_MOUSE	L-xylulose reductase	0.0150062	3.4321
	Q7TMS5	ABCG2_MOUSE	ATP-binding cassette sub-family G member 2	1.79e-06	3.39552
	Q60716	P4HA2_MOUSE	Prolyl 4-hydroxylase subunit alpha-2	4.45e-05	3.35419
	P28665	MUG1_MOUSE	Murinoglobulin-1	0.0100257	3.26785
	Q61598	GDIB_MOUSE	Rab GDP dissociation inhibitor beta	2.2e-05	3.21754
	P08030	APT_MOUSE	Adenine phosphoribosyltransferase	0.00334866	3.20619
	P07356	ANXA2_MOUSE	Annexin A2 2	5.81e-06	3.15412
	Q9JIZ9	PLS3_MOUSE	Phospholipid scramblase 3	0.0177099	3.15055
	P60843	IF4A1_MOUSE	Eukaryotic initiation factor 4A-I	0.000313062	3.07852
	Q60932	VDAC1_MOUSE	Voltage-dependent anion-selective channel protein 1	0.000818616	3.04023
	Q8CGK3	LONM_MOUSE	Lon protease homolog, mitochondrial	0.000111514	3.02017
	P19096	FAS_MOUSE	Fatty acid synthase	2.89e-05	3.01442
	Q9CZX0	ELP3_MOUSE	Elongator complex protein 3	0.00142344	3.00508
	Q9WVL0	MAAI_MOUSE	Maleylacetoacetate isomerase	0.000247087	2.97542
	Q04857	CO6A1_MOUSE	Collagen alpha-1(VI) chain	1.64e-05	2.96075
	P28656	NP1L1_MOUSE	Nucleosome assembly protein 1-like 1	0.0104471	2.93504
	P30412	PPIC_MOUSE	Peptidyl-prolyl cis-trans isomerase C	0.0116805	2.9018
	Q99020	ROAA_MOUSE	Heterogeneous nuclear ribonucleoprotein A/B	0.0188627	2.89047
	P04117	FABP4_MOUSE	Fatty acid-binding protein, adipocyte	0.0043882	2.87952
	P10493	NID1_MOUSE	Nidogen-1	0.0206078	2.87077
	P62827	RAN_MOUSE	GTP-binding nuclear protein Ran	0.000898297	2.81777
	P50428	ARSA_MOUSE	Arylsulfatase A	0.0124941	2.80967
	P21956	MFGM_MOUSE	Lactadherin	0.00108493	2.79499
	P48036	ANXA5_MOUSE	Annexin A5	0.000433164	2.78484
	P11152	LIPL_MOUSE	Lipoprotein lipase	8.1e-05	2.77044
	P20152	VIME_MOUSE	Vimentin	6.55e-07	2.74467
	Q61703	ITIH2_MOUSE	Inter-alpha-trypsin inhibitor heavy chain H2	1.01e-05	2.73832
	Q8R0Y6	AL1L1_MOUSE	Cytosolic 10-formyltetrahydrofolate dehydrogenase	0.00565537	2.68345
	Q61292	LAMB2_MOUSE	Laminin subunit beta-2	0.0135881	2.6397
	P10107	ANXA1_MOUSE	Annexin A1	5.7e-05	2.63408
	Q9Z0X1	AIFM1_MOUSE	Apoptosis-inducing factor 1, mitochondrial	0.0347695	2.62321
	P54071	IDHP_MOUSE	Isocitrate dehydrogenase [NADP], mitochondrial	0.000144343	2.61394
	O35286	DHX15_MOUSE	Pre-mRNA-splicing factor ATP-dependent RNA helicase DHX15	0.0493049	2.60485
	Q922Q8	LRC59_MOUSE	Leucine-rich repeat-containing protein 59	7.76e-06	2.58192
	Q99PW4	PRPK_MOUSE	TP53-regulating kinase	0.0429276	2.57122
	Q9CYD3	CRTAP_MOUSE	Cartilage-associated protein	0.00843574	2.55585
	Q8K1M6	DNM1L_MOUSE	Dynamin-1-like protein	0.00863468	2.54812
	P23492	PNPH_MOUSE	Purine nucleoside phosphorylase	0.000173468	2.53547
	Q9D517	PLCC_MOUSE	1-acyl-sn-glycerol-3-phosphate acyltransferase gamma	0.0140521	2.51503
	P05132	KAPCA_MOUSE	cAMP-dependent protein kinase catalytic subunit alpha	0.0043029	2.49985
	Q61206	PA1B2_MOUSE	Platelet-activating factor acetylhydrolase IB subunit beta	0.00181197	2.44896
	O35206	COFA1_MOUSE	Collagen alpha-1(XV) chain	0.00289408	2.35642
	P47911	RL6_MOUSE	60S ribosomal protein L6	0.00276546	2.31562
	Q05816	FABP5_MOUSE	Fatty acid-binding protein, epidermal	0.0157858	2.2997
	Q76MZ3	2AAA_MOUSE	Serine/threonine-protein phosphatase 2A 65 kDa regulatory subunit A alpha isoform	0.0150543	2.29258
	P54822	PUR8_MOUSE	Adenylosuccinate lyase	4.06e-05	2.26957
	P97429	ANXA4_MOUSE	Annexin A4	0.000837678	2.24136
	P35980	RL18_MOUSE	60S ribosomal protein L18	0.00268552	2.20093
	O88685	PRS6A_MOUSE	26S proteasome regulatory subunit 6A	0.00132053	2.19776
	P54775	PRS6B_MOUSE	26S proteasome regulatory subunit 6B	0.00332692	2.16579
	P51912	AAAT_MOUSE	Neutral amino acid transporter B(0)	0.0424292	2.14624
	Q9CZU6	CISY_MOUSE	Citrate synthase, mitochondrial	0.000891235	2.12323
	P62137	PP1A_MOUSE	Serine/threonine-protein phosphatase PP1-alpha catalytic subunit	0.0312456	2.11216
	Q9DBL9	ABHD5_MOUSE	1-acylglycerol-3-phosphate O-acyltransferase ABHD5	0.00966864	2.10829
	Q8R180	ERO1A_MOUSE	ERO1-like protein alpha	0.0017273	2.07463
	P54310	LIPS_MOUSE	Hormone-sensitive lipase	0.000380262	2.07425
	Q9EPU0	RENT1_MOUSE	Regulator of nonsense transcripts 1	0.00856941	2.06083
	P54116	STOM_MOUSE	Erythrocyte band 7 integral membrane protein	0.0035461	2.05828
	P62196	PRS8_MOUSE	26S proteasome regulatory subunit 8	0.00420973	2.04663
	Q9D819	IPYR_MOUSE	Inorganic pyrophosphatase	0.000729623	2.04369
	O35855	BCAT2_MOUSE	Branched-chain-amino-acid aminotransferase, mitochondrial	0.00261381	2.03111
	P14824	ANXA6_MOUSE	Annexin A6	0.000234025	2.02986
	P26645	MARCS_MOUSE	Myristoylated alanine-rich C-kinase substrate	0.0237833	2.01808
	P56399	UBP5_MOUSE	Ubiquitin carboxyl-terminal hydrolase 5	0.000225849	2.00582
	Q02053	UBA1_MOUSE	Ubiquitin-like modifier-activating enzyme 1	0.00499492	2.00237
	Supplementary Table 8. SWATH quantitative analysis of proteins identified in EVs from oleic acid treated adipocytes vs mature adipocytes. A list of proteins (p≤0.05, and a fold change ≥2) are shown and ordered acording to fold change.

## Sheet: SUPPL TABLE 10 
	COMMON UP PROTEINS HGHI/PALM/OLEIC EVs				COMMON DOWN PROTEINS ALL Evs
	ACCESSION	ENTRY NAME	PROTEIN NAME		ACCESSION	ENTRY NAME	PROTEIN NAME
	P00450	CERU_MOUSE	Ceruloplasmin		Q07020	RL18_MOUSE	60S ribosomal protein L18
	P13639	EF2_MOUSE	Elongation factor 2 (EF-2)		Q9NZB2	F120A_MOUSE	Constitutive coactivator of PPAR-gamma-like protein 1 (Oxidative stress-associated Src activator)
	Q01130	SRSF2_MOUSE	Serine/arginine-rich splicing factor 2		O95163	ELP1_MOUSE	Elongator complex protein 1
	P06748	NPM_MOUSE	Nucleophosmin		Q9H9T3	ELP3_MOUSE	Elongator complex protein 3
	P47914	RL29_MOUSE	60S ribosomal protein L29 (Cell surface heparin-binding protein HIP)		P49327	FAS_MOUSE	Fatty acid synthase
	Q14118	DAG1_MOUSE	Dystroglycan		P19823	ITIH2_MOUSE	Inter-alpha-trypsin inhibitor heavy chain H2 (ITI heavy chain H2)
	Q96AY3	FKB10_MOUSE	Peptidyl-prolyl cis-trans isomerase FKBP10		P06858	LIPL_MOUSE	Lipoprotein lipase
	Q9Y383	LC7L2_MOUSE	Putative RNA-binding protein Luc7-like 2		Q92900	RENT1_MOUSE	Regulator of nonsense transcripts 1
	P04179	SODM_MOUSE	Superoxide dismutase [Mn], mitochondrial		P62136	PP1A_MOUSE	Serine/threonine-protein phosphatase PP1-alpha catalytic subunit
	P35270	SPRE_MOUSE	Sepiapterin reductase (SPR)		Q16762	THTR_MOUSE	Thiosulfate sulfurtransferase
	Q92542	NICA_MOUSE	Nicastrin
	P51692	STA5B_MOUSE	Signal transducer and activator of transcription 5B
	P45880	VDAC2_MOUSE	Voltage-dependent anion-selective channel protein 2
	P00367	DHE3_MOUSE	Glutamate dehydrogenase 1, mitochondrial
	P40926	MDHM_MOUSE	Malate dehydrogenase, mitochondrial
	P55058	PLTP_MOUSE	Phospholipid transfer protein (Lipid transfer protein II)
	P54819	KAD2_MOUSE	Adenylate kinase 2, mitochondrial
	P05387	RLA2_MOUSE	60S acidic ribosomal protein P2
	P30048	PRDX3_MOUSE	Thioredoxin-dependent peroxide reductase, mitochondrial
	COMMON UP PALM +OLEIC				COMMON DOWN PALM+OLEIC
	ACCESSION	ENTRY NAME	PROTEIN NAME		ACCESSION	ENTRY NAME	PROTEIN NAME
	P27348	1433T_MOUSE	14-3-3 protein theta		Q9NRZ7	PLCC_MOUSE	1-acyl-sn-glycerol-3-phosphate acyltransferase gamma
	Q16698	DECR_MOUSE	2,4-dienoyl-CoA reductase, mitochondrial		Q02543	RL18A_MOUSE	60S ribosomal protein L18a (Large ribosomal subunit protein eL20)
	P62277	RS13_MOUSE	40S ribosomal protein S13		O95831	AIFM1_MOUSE	Apoptosis-inducing factor 1, mitochondrial
	P39019	RS19_MOUSE	40S ribosomal protein S19		O43491	E41L2_MOUSE	Band 4.1-like protein 2
	P60866	RS20_MOUSE	40S ribosomal protein S20		P39059	COFA1_MOUSE	Collagen alpha-1(XV) chain
	P62847	RS24_MOUSE	40S ribosomal protein S24		P31689	DNJA1_MOUSE	DnaJ homolog subfamily A member 1 (Heat shock 40 kDa protein 4)
	P62851	RS25_MOUSE	40S ribosomal protein S25		Q07075	AMPE_MOUSE	Glutamyl aminopeptidase (Differentiation antigen gp160) (CD antigen CD249)
	P62081	RS7_MOUSE	40S ribosomal protein S7		P01111	RASN_MOUSE	GTPase NRas (Transforming protein N-Ras)
	P62750	RL23A_MOUSE	60S ribosomal protein L23a (Large ribosomal subunit protein uL23)		P62826	RAN_MOUSE	GTP-binding nuclear protein Ran
	P62899	RL31_MOUSE	60S ribosomal protein L31		P08648	ITA5_MOUSE	Integrin alpha-5 (CD49 antigen-like family member E)
	P01023	A2MG_MOUSE	Alpha-2-macroglobulin		Q08431	MFGM_MOUSE	Lactadherin
	P50995	ANX11_MOUSE	Annexin A11 (56 kDa autoantigen)		Q7Z4W1	DCXR_MOUSE	L-xylulose reductase
	P01008	ANT3_MOUSE	Antithrombin-III (Serpin C1)		Q8TAT6	NPL4_MOUSE	Nuclear protein localization protein 4 homolog (Protein NPL4)
	Q9BRQ8	AIFM2_MOUSE	Apoptosis-inducing factor 2		Q9NRY6	PLS3_MOUSE	Phospholipid scramblase 3
	P17174	AATC_MOUSE	Aspartate aminotransferase, cytoplasmic		P30153	2AAA_MOUSE	Serine/threonine-protein phosphatase 2A 65 kDa regulatory subunit A alpha isoform
	P48047	ATPO_MOUSE	ATP synthase subunit O, mitochondrial		P04066	FUCO_MOUSE	Tissue alpha-L-fucosidase
	P07686	HEXB_MOUSE	Beta-hexosaminidase subunit beta		P45974	UBP5_MOUSE	Ubiquitin carboxyl-terminal hydrolase 5
	Q93088	BHMT1_MOUSE	Betaine--homocysteine S-methyltransferase 1		P47989	XDH_MOUSE	Xanthine dehydrogenase/oxidase
	P11586	C1TC_MOUSE	C-1-tetrahydrofolate synthase, cytoplasmic
	P68400	CSK21_MOUSE	Casein kinase II subunit alpha
	P35222	CTNB1_MOUSE	Catenin beta-1 (Beta-catenin)
	P07858	CATB_MOUSE	Cathepsin B
	P02458	CO2A1_MOUSE	Collagen alpha-1(II) chain (Alpha-1 type II collagen)
	Q9BT78	CSN4_MOUSE	COP9 signalosome complex subunit 4
	Q13363	CTBP1_MOUSE	C-terminal-binding protein 1
	Q16531	DDB1_MOUSE	DNA damage-binding protein 1 protein 1
	O60313	OPA1_MOUSE	Dynamin-like 120 kDa protein, mitochondrial
	Q5T4S7	UBR4_MOUSE	E3 ubiquitin-protein ligase UBR4 (600 kDa retinoblastoma protein-associated factor)
	Q9H4M9	EHD1_MOUSE	EH domain-containing protein 1
	P38919	IF4A3_MOUSE	Eukaryotic initiation factor 4A-III
	O15372	EIF3H_MOUSE	Eukaryotic translation initiation factor 3 subunit H
	Q9BSJ8	ESYT1_MOUSE	Extended synaptotagmin-1
	P98095	FBLN2_MOUSE	Fibulin-2
	P16930	FAAA_MOUSE	Fumarylacetoacetase
	P12268	IMDH2_MOUSE	Inosine-5'-monophosphate dehydrogenase 2
	Q06033	ITIH3_MOUSE	Inter-alpha-trypsin inhibitor heavy chain H3
	Q14108	SCRB2_MOUSE	Lysosome membrane protein 2 (CD36 antigen-like 2)
	Q02252	MMSA_MOUSE	Methylmalonate-semialdehyde dehydrogenase [acylating], mitochondrial
	O14880	MGST3_MOUSE	Microsomal glutathione S-transferase 3
	P12882	MYH1_MOUSE	Myosin-1
	P35580	MYH10_MOUSE	Myosin-10
	P11055	MYH3_MOUSE	Myosin-3
	Q9Y623	MYH4_MOUSE	Myosin-4
	P34059	GALNS_MOUSE	N-acetylgalactosamine-6-sulfatase
	P22570	ADRO_MOUSE	NADPH:adrenodoxin oxidoreductase, mitochondrial
	Q15233	NONO_MOUSE	Non-POU domain-containing octamer-binding protein
	P10451	OSTP_MOUSE	Osteopontin
	P23284	PPIB_MOUSE	Peptidyl-prolyl cis-trans isomerase B
	Q15149	PLEC_MOUSE	Plectin
	O15031	PLXB2_MOUSE	Plexin-B2 (MM1)
	Q6P2Q9	PRP8_MOUSE	Pre-mRNA-processing-splicing factor 8
	Q99623	PHB2_MOUSE	Prohibitin-2 (B-cell receptor-associated protein BAP37)
	P13674	P4HA1_MOUSE	Prolyl 4-hydroxylase subunit alpha-1
	P63000	RAC1_MOUSE	Ras-related C3 botulinum toxin substrate 1
	Q00266	METK1_MOUSE	S-adenosylmethionine synthase isoform type-1
	Q8WTV0	SCRB1_MOUSE	Scavenger receptor class B member 1 (CD antigen CD36)
	Q07955	SRSF1_MOUSE	Serine/arginine-rich splicing factor 1
	P84103	SRSF3_MOUSE	Serine/arginine-rich splicing factor 3
	Q13243	SRSF5_MOUSE	Serine/arginine-rich splicing factor 5
	P02768	ALBU_MOUSE	Serum albumin
	P42224	STAT1_MOUSE	Signal transducer and activator of transcription 1-alpha/beta
	P14672	GLUT4_MOUSE	Solute carrier family 2, facilitated glucose transporter member 4 (Glucose transporter type 4, insulin-responsive) (GLUT-4)
	Q15459	SF3A1_MOUSE	Splicing factor 3A subunit 1
	P55809	SCOT1_MOUSE	Succinyl-CoA:3-ketoacid coenzyme A transferase 1, mitochondrial
	Q9Y490	TLN1_MOUSE	Talin-1
	Q66K14	TBC9B_MOUSE	TBC1 domain family member 9B
	P13726	TF_MOUSE	Tissue factor (TF) (CD antigen CD142)
	Q8WZ42	TITIN_MOUSE	Titin
	Q9UI10	EI2BD_MOUSE	Translation initiation factor eIF-2B subunit delta
	Q96JC1	VPS39_MOUSE	Vam6/Vps39-like protein
	Q9Y277	VDAC3_MOUSE	Voltage-dependent anion-selective channel protein 3
	EXCLUSIVELY UP HGHI Evs				EXCLUSIVELY DOWN HGHI Evs
	ACCESSION	ENTRY NAME	PROTEIN NAME		ACCESSION	ENTRY NAME	PROTEIN NAME
	P52815	RM12_MOUSE	39S ribosomal protein L12, mitochondrial		P15880	RS2_MOUSE	40S ribosomal protein S2
	P10809	CH60_MOUSE	60 kDa heat shock protein, mitochondrial		P62847	RS24_MOUSE	40S ribosomal protein S24 (Small ribosomal subunit protein eS24)
	P52209	6PGD_MOUSE	6-phosphogluconate dehydrogenase, decarboxylating		P61247	RS3A_MOUSE	40S ribosomal protein S3a
	P08253	MMP2_MOUSE	72 kDa type IV collagenase (MMP-2)		P62701	RS4X_MOUSE	40S ribosomal protein S4, X isoform
	P68133	ACTS_MOUSE	Actin, alpha skeletal muscle		P62241	RS8_MOUSE	40S ribosomal protein S8 (Small ribosomal subunit protein eS8)
	P49753	ACOT2_MOUSE	Acyl-coenzyme A thioesterase 2, mitochondrial		P08865	RSSA_MOUSE	40S ribosomal protein SA (37 kDa laminin receptor precursor)
	P21810	PGS1_MOUSE	Biglycan		P05388	RLA0_MOUSE	60S acidic ribosomal protein P0
	P80723	BASP1_MOUSE	Brain acid soluble protein 1		P46778	RL21_MOUSE	60S ribosomal protein L21
	Q8N4T8	CBR4_MOUSE	Carbonyl reductase family member 4		P61353	RL27_MOUSE	60S ribosomal protein L27 (Large ribosomal subunit protein eL27)
	Q9H444	CHM4B_MOUSE	Charged multivesicular body protein 4b		Q13085	ACACA_MOUSE	Acetyl-CoA carboxylase 1 (ACC1)
	P23528	COF1_MOUSE	Cofilin-1		O15145	ARPC3_MOUSE	Actin-related protein 2/3 complex subunit 3
	P02452	CO1A1_MOUSE	Collagen alpha-1(I) chain (Alpha-1 type I collagen)		P23526	SAHH_MOUSE	Adenosylhomocysteinase
	P12109	CO6A1_MOUSE	Collagen alpha-1(VI) chain		O43488	ARK72_MOUSE	Aflatoxin B1 aldehyde reductase member 2
	P08123	CO1A2_MOUSE	Collagen alpha-2(I) chain (Alpha-2 type I collagen)		P01023	A2MG_MOUSE	Alpha-2-macroglobulin
	P12110	CO6A2_MOUSE	Collagen alpha-2(VI) chain		P61163	ACTZ_MOUSE	Alpha-centractin
	Q93034	CUL5_MOUSE	Cullin-5		O14617	AP3D1_MOUSE	AP-3 complex subunit delta-1
	P04080	CYTB_MOUSE	Cystatin-B		P02647	APOA1_MOUSE	Apolipoprotein A-I
	P01034	CYTC_MOUSE	Cystatin-C		P08243	ASNS_MOUSE	Asparagine synthetase
	P20674	COX5A_MOUSE	Cytochrome c oxidase subunit 5A, mitochondrial		Q6DD88	ATLA3_MOUSE	Atlastin-3
	Q96LD4	TRI47_MOUSE	E3 ubiquitin-protein ligase TRIM47		P17858	PFKAL_MOUSE	ATP-dependent 6-phosphofructokinase, liver type
	O43854	EDIL3_MOUSE	EGF-like repeat and discoidin I-like domain-containing protein 3		P08237	PFKAM_MOUSE	ATP-dependent 6-phosphofructokinase, muscle type
	P42126	ECI1_MOUSE	Enoyl-CoA delta isomerase 1, mitochondrial		Q9NR09	BIRC6_MOUSE	Baculoviral IAP repeat-containing protein 6
	Q96HE7	ERO1A_MOUSE	ERO1-like protein alpha		P22694	KAPCB_MOUSE	cAMP-dependent protein kinase catalytic subunit beta
	Q9NTX5	ECHD1_MOUSE	Ethylmalonyl-CoA decarboxylase		P16152	CBR1_MOUSE	Carbonyl reductase
	Q16610	ECM1_MOUSE	Extracellular matrix protein 1 (Secretory component p85)		A5YKK6	CNOT1_MOUSE	CCR4-NOT transcription complex subunit 1
	P15090	FABP4_MOUSE	Fatty acid-binding protein, adipocyte (Adipocyte lipid-binding protein)		Q00610	CLH1_MOUSE	Clathrin heavy chain 1
	P09382	LEG1_MOUSE	Galectin-1		O75153	CLU_MOUSE	Clustered mitochondria protein homolog
	P17931	LEG3_MOUSE	Galectin-3 (Gal-3)		Q9Y678	COPG1_MOUSE	Coatomer subunit gamma-1 (Gamma-1-coat protein) (Gamma-1-COP)
	P07093	GDN_MOUSE	Glia-derived nexin (Serpin E2)		O60826	CCD22_MOUSE	Coiled-coil domain-containing protein 22
	Q9HC38	GLOD4_MOUSE	Glyoxalase domain-containing protein 4		Q9BR76	COR1B_MOUSE	Coronin-1B (Coronin-2)
	Q9UBI6	GBG12_MOUSE	Guanine nucleotide-binding protein G(I)/G(S)/G(O) subunit gamma-12		Q13619	CUL4A_MOUSE	Cullin-4A (CUL-4A)
	Q02539	H11_MOUSE	Histone H1.1 (Histone H1a)		P21399	ACOC_MOUSE	Cytoplasmic aconitate hydratase (Aconitase)
	P16402	H13_MOUSE	Histone H1.3 (		Q13409	DC1I2_MOUSE	Cytoplasmic dynein 1 intermediate chain 2
	P10412	H14_MOUSE	Histone H1.4		Q16531	DDB1_MOUSE	DNA damage-binding protein 1
	P16401	H15_MOUSE	Histone H1.5		P50570	DYN2_MOUSE	Dynamin-2
	P62805	H4_MOUSE	Histone H4		P26641	EF1G_MOUSE	Elongation factor 1-gamma
	O76011	KRT34_MOUSE	Keratin, type I cuticular Ha4		Q14152	EIF3A_MOUSE	Eukaryotic translation initiation factor 3 subunit A
	P08779	K1C16_MOUSE	Keratin, type I cytoskeletal 16 (		Q9Y262	EIF3L_MOUSE	Eukaryotic translation initiation factor 3 subunit L
	P04264	K2C1_MOUSE	Keratin, type II cytoskeletal 1		O14980	XPO1_MOUSE	Exportin-1 (Exp1)
	P13647	K2C5_MOUSE	Keratin, type II cytoskeletal 5		P28161	GSTM2_MOUSE	Glutathione S-transferase Mu 2
	P16035	TIMP2_MOUSE	Metalloproteinase inhibitor 2 (TIMP-2)		P13807	GYS1_MOUSE	Glycogen
	O43615	TIM44_MOUSE	Mitochondrial import inner membrane translocase subunit TIM44		P11216	PYGB_MOUSE	Glycogen phosphorylase, brain form
	Q96S97	MYADM_MOUSE	Myeloid-associated differentiation marker		P52789	HXK2_MOUSE	Hexokinase-2
	Q14324	MYPC2_MOUSE	Myosin-binding protein C, fast-type		P48449	ERG7_MOUSE	Lanosterol synthase
	O43678	NDUA2_MOUSE	NADH dehydrogenase		Q14108	SCRB2_MOUSE	Lysosome membrane protein 2 (CD36 antigen-like 2)
	Q02818	NUCB1_MOUSE	Nucleobindin-1		P11310	ACADM_MOUSE	Medium-chain specific acyl-CoA dehydrogenase, mitochondrial (MCAD)
	P22392	NDKB_MOUSE	Nucleoside diphosphate kinase B		Q9BQG0	MBB1A_MOUSE	Myb-binding protein 1A
	Q15063	POSTN_MOUSE	Periostin		P15559	NQO1_MOUSE	NAD(P)H dehydrogenase
	Q06830	PRDX1_MOUSE	Peroxiredoxin-1		Q96SU4	OSBL9_MOUSE	Oxysterol-binding protein-related protein 9
	P32119	PRDX2_MOUSE	Peroxiredoxin-2		Q96AD5	PLPL2_MOUSE	Patatin-like phospholipase domain-containing protein 2
	P30086	PEBP1_MOUSE	Phosphatidylethanolamine-binding protein 1		Q9UMS4	PRP19_MOUSE	Pre-mRNA-processing factor 19
	Q13492	PICAL_MOUSE	Phosphatidylinositol-binding clathrin assembly protein		P51888	PRELP_MOUSE	Prolargin
	P68402	PA1B2_MOUSE	Platelet-activating factor acetylhydrolase IB subunit beta		Q9H7Z7	PGES2_MOUSE	Prostaglandin E synthase 2
	Q15365	PCBP1_MOUSE	Poly(rC)-binding protein 1		Q99873	ANM1_MOUSE	Protein arginine N-methyltransferase 1
	Q15113	PCOC1_MOUSE	Procollagen C-endopeptidase enhancer 1		Q15435	PP1R7_MOUSE	Protein phosphatase 1 regulatory subunit 7
	Q9HCJ1	ANKH_MOUSE	Progressive ankylosis protein homolog (ANK)		Q9HB90	RRAGC_MOUSE	Ras-related GTP-binding protein C
	P30101	PDIA3_MOUSE	Protein disulfide-isomerase A3 (58 kDa glucose-regulated protein)		P22087	FBRL_MOUSE	rRNA 2'-O-methyltransferase fibrillarin
	Q92597	NDRG1_MOUSE	Protein NDRG1 (Differentiation-related gene 1 protein)		O95747	OXSR1_MOUSE	Serine/threonine-protein kinase OSR1
	Q01105	SET_MOUSE	Protein SET		P30154	2AAB_MOUSE	Serine/threonine-protein phosphatase 2A 65 kDa regulatory subunit A beta isoform
	P61026	RAB10_MOUSE	Ras-related protein Rab-10		P67775	PP2AA_MOUSE	Serine/threonine-protein phosphatase 2A catalytic subunit alpha isoform
	O75787	RENR_MOUSE	Renin receptor		O75533	SF3B1_MOUSE	Splicing factor 3B subunit 1
	P50454	SERPH_MOUSE	Serpin H1		P78371	TCPB_MOUSE	T-complex protein 1 subunit beta
	Q13813	SPTN1_MOUSE	Spectrin alpha chain, non-erythrocytic 1		P50991	TCPD_MOUSE	T-complex protein 1 subunit delta
	Q01082	SPTB2_MOUSE	Spectrin beta chain, non-erythrocytic 1		P48643	TCPE_MOUSE	T-complex protein 1 subunit epsilon
	P63208	SKP1_MOUSE	S-phase kinase-associated protein 1		Q99832	TCPH_MOUSE	T-complex protein 1 subunit eta
	P24821	TENA_MOUSE	Tenascin (Glioma-associated-extracellular matrix antigen)		P49368	TCPG_MOUSE	T-complex protein 1 subunit gamma
	O95858	TSN15_MOUSE	Tetraspanin-15 (Tspan-15)		P50990	TCPQ_MOUSE	T-complex protein 1 subunit theta
	P10599	THIO_MOUSE	Thioredoxin (Trx)		P09493	TPM1_MOUSE	Tropomyosin alpha-1 chain
	P29401	TKT_MOUSE	Transketolase		Q13885	TBB2A_MOUSE	Tubulin beta-2A chain (Tubulin beta class IIa)
	P53007	TXTP_MOUSE	Tricarboxylate transport protein, mitochondrial		Q14166	TTL12_MOUSE	Tubulin--tyrosine ligase-like protein 12
	O75208	COQ9_MOUSE	Ubiquinone biosynthesis protein COQ9, mitochondrial		P08621	RU17_MOUSE	U1 small nuclear ribonucleoprotein 70 kDa
					P06132	DCUP_MOUSE	Uroporphyrinogen decarboxylase
	EXCLUSIVELY UP OLEIC EVS				P26640	SYVC_MOUSE	Valine--tRNA ligase
	ACCESSION	ENTRY NAME	PROTEIN NAME
	Q04446	GLGB_MOUSE	1,4-alpha-glucan-branching enzyme		EXCLUSIVELY DOWN OLEIC Evs
	P61604	CH10_MOUSE	10 kDa heat shock protein, mitochondrial		ACCESSION	ENTRY NAME	PROTEIN NAME
	O00231	PSD11_MOUSE	26S proteasome non-ATPase regulatory subunit 11		Q15029	U5S1_MOUSE	116 kDa U5 small nuclear ribonucleoprotein component
	P35998	PRS7_MOUSE	26S proteasome regulatory subunit 7		Q8WTS1	ABHD5_MOUSE	1-acylglycerol-3-phosphate O-acyltransferase ABHD5 (Lipid droplet-binding protein CGI-58)
	Q02218	ODO1_MOUSE	2-oxoglutarate dehydrogenase, mitochondrial		P43686	PRS6B_MOUSE	26S proteasome regulatory subunit 6B
	Q6NVY1	HIBCH_MOUSE	3-hydroxyisobutyryl-CoA hydrolase, mitochondrial		P62195	PRS8_MOUSE	26S proteasome regulatory subunit 8
	P46783	RS10_MOUSE	40S ribosomal protein S10		P62280	RS11_MOUSE	40S ribosomal protein S11
	P62269	RS18_MOUSE	40S ribosomal protein S18		Q02878	RL6_MOUSE	60S ribosomal protein L6
	P61247	RS3A_MOUSE	40S ribosomal protein S3a		P08253	MMP2_MOUSE	72 kDa type IV collagenase (MMP-2)
	P30050	RL12_MOUSE	60S ribosomal protein L12		O15143	ARC1B_MOUSE	Actin-related protein 2/3 complex subunit 1B
	P46777	RL5_MOUSE	60S ribosomal protein L5		Q9NPJ3	ACO13_MOUSE	Acyl-coenzyme A thioesterase 13
	P39687	AN32A_MOUSE	Acidic leucine-rich nuclear phosphoprotein 32 family member A		P30566	PUR8_MOUSE	Adenylosuccinate lyase
	P61158	ARP3_MOUSE	Actin-related protein 3		O00468	AGRIN_MOUSE	Agrin
	Q9HDC9	APMAP_MOUSE	Adipocyte plasma membrane-associated protein		P12814	ACTN1_MOUSE	Alpha-actinin-1
	P12235	ADT1_MOUSE	ADP/ATP translocase 1		P04083	ANXA1_MOUSE	Annexin A1
	P05091	ALDH2_MOUSE	Aldehyde dehydrogenase, mitochondrial		P07355	ANXA2_MOUSE	Annexin A2 (Annexin II) (Annexin-2)
	O43707	ACTN4_MOUSE	Alpha-actinin-4		P09525	ANXA4_MOUSE	Annexin A4
	Q9UKV3	ACINU_MOUSE	Apoptotic chromatin condensation inducer in the nucleus (Acinus)		P08758	ANXA5_MOUSE	Annexin A5
	Q8NE71	ABCF1_MOUSE	ATP-binding cassette sub-family F member 1		P08133	ANXA6_MOUSE	Annexin A6
	P31939	PUR9_MOUSE	Bifunctional purine biosynthesis protein PURH		P15289	ARSA_MOUSE	Arylsulfatase A
	P31327	CPSM_MOUSE	Carbamoyl-phosphate synthase [ammonia], mitochondrial		Q8IW45	NNRD_MOUSE	ATP-dependent (S)-NAD(P)H-hydrate dehydratase
	P23786	CPT2_MOUSE	Carnitine O-palmitoyltransferase 2, mitochondrial		O75531	BAF_MOUSE	Barrier-to-autointegration factor
	Q8WWI5	CTL1_MOUSE	Choline transporter-like protein 1 (CD antigen CD92)		P53004	BIEA_MOUSE	Biliverdin reductase A
	Q6UVK1	CSPG4_MOUSE	Chondroitin sulfate proteoglycan 4 (Melanoma chondroitin sulfate proteoglycan)		O15382	BCAT2_MOUSE	Branched-chain-amino-acid aminotransferase, mitochondrial
	P02462	CO4A1_MOUSE	Collagen alpha-1(IV) chain		Q9UNQ0	ABCG2_MOUSE	Broad substrate specificity ATP-binding cassette transporter ABCG2 (CD antigen CD338)
	Q99627	CSN8_MOUSE	COP9 signalosome complex subunit 8		P27824	CALX_MOUSE	Calnexin (p90)
	Q9NRF8	PYRG2_MOUSE	CTP synthase 2		P17612	KAPCA_MOUSE	cAMP-dependent protein kinase catalytic subunit alpha
	Q13619	CUL4A_MOUSE	Cullin-4A		O75718	CRTAP_MOUSE	Cartilage-associated protein
	P28838	AMPL_MOUSE	Cytosol aminopeptidase		Q03135	CAV1_MOUSE	Caveolin-1
	P55039	DRG2_MOUSE	Developmentally-regulated GTP-binding protein 2		O75390	CISY_MOUSE	Citrate synthase, mitochondrial
	P09417	DHPR_MOUSE	Dihydropteridine reductase		P12109	CO6A1_MOUSE	Collagen alpha-1(VI) chain
	Q9P265	DIP2B_MOUSE	Disco-interacting protein 2 homolog B (DIP2 homolog B)		Q13616	CUL1_MOUSE	Cullin-1 (CUL-1)
	P27695	APEX1_MOUSE	DNA-(apurinic or apyrimidinic site) lyase (EC 3.1.-.-)		Q13620	CUL4B_MOUSE	Cullin-4B (CUL-4B)
	O94874	UFL1_MOUSE	E3 UFM1-protein ligase 1		O75891	AL1L1_MOUSE	Cytosolic 10-formyltetrahydrofolate dehydrogenase
	Q9NZN4	EHD2_MOUSE	EH domain-containing protein 2		Q96S44	PRPK_MOUSE	EKC/KEOPS complex subunit TP53RK
	Q7Z2K6	ERMP1_MOUSE	Endoplasmic reticulum metallopeptidase 1		Q96HE7	ERO1A_MOUSE	ERO1-like protein alpha
	P14625	ENPL_MOUSE	Endoplasmin (94 kDa glucose-regulated protein) (GRP-94)		P27105	STOM_MOUSE	Erythrocyte band 7 integral membrane protein
	P33947	ERD22_MOUSE	ER lumen protein-retaining receptor 2		P60842	IF4A1_MOUSE	Eukaryotic initiation factor 4A-I
	Q14152	EIF3A_MOUSE	Eukaryotic translation initiation factor 3 subunit A		P62495	ERF1_MOUSE	Eukaryotic peptide chain release factor subunit 1
	O15371	EIF3D_MOUSE	Eukaryotic translation initiation factor 3 subunit D		Q01469	FABP5_MOUSE	Fatty acid-binding protein 5
	P05062	ALDOB_MOUSE	Fructose-bisphosphate aldolase B		P15090	FABP4_MOUSE	Fatty acid-binding protein, adipocyte
	Q92820	GGH_MOUSE	Gamma-glutamyl hydrolase		P07954	FUMH_MOUSE	Fumarate hydratase, mitochondrial
	O60547	GMDS_MOUSE	GDP-mannose 4,6 dehydratase		Q96CW5	GCP3_MOUSE	Gamma-tubulin complex component 3
	P47897	SYQ_MOUSE	Glutamine--tRNA ligase		P29992	GNA11_MOUSE	Guanine nucleotide-binding protein subunit alpha-11 (G alpha-11)
	P08263	GSTA1_MOUSE	Glutathione S-transferase A1		Q5SSJ5	HP1B3_MOUSE	Heterochromatin protein 1-binding protein 3 (Protein HP1-BP74)
	P11216	PYGB_MOUSE	Glycogen phosphorylase, brain form		Q99729	ROAA_MOUSE	Heterogeneous nuclear ribonucleoprotein A/B
	P04899	GNAI2_MOUSE	Guanine nucleotide-binding protein G(i) subunit alpha-2		P31943	HNRH1_MOUSE	Heterogeneous nuclear ribonucleoprotein H (hnRNP H)
	P50148	GNAQ_MOUSE	Guanine nucleotide-binding protein G(q) subunit alpha		P07305	H10_MOUSE	Histone H1.0
	P63092	GNAS2_MOUSE	Guanine nucleotide-binding protein G(s) subunit alpha isoforms short		P16402	H13_MOUSE	Histone H1.3
	Q5JWF2	GNAS1_MOUSE	Guanine nucleotide-binding protein G(s) subunit alpha isoforms XLas		P10412	H14_MOUSE	Histone H1.4
	P00492	HPRT_MOUSE	Hypoxanthine-guanine phosphoribosyltransferase		P62805	H4_MOUSE	Histone H4
	P05556	ITB1_MOUSE	Integrin beta-1 (CD antigen CD29)		Q15181	IPYR_MOUSE	Inorganic pyrophosphatase
	P26440	IVD_MOUSE	Isovaleryl-CoA dehydrogenase, mitochondrial		Q12905	ILF2_MOUSE	Interleukin enhancer-binding factor 2
	Q9NSB4	KRT82_MOUSE	Keratin, type II cuticular Hb2		P55268	LAMB2_MOUSE	Laminin subunit beta-2
	Q5XKE5	K2C79_MOUSE	Keratin, type II cytoskeletal 79		Q96AG4	LRC59_MOUSE	Leucine-rich repeat-containing protein 59
	P05787	K2C8_MOUSE	Keratin, type II cytoskeletal 8		P36776	LONM_MOUSE	Lon protease homolog, mitochondrial
	P07942	LAMB1_MOUSE	Laminin subunit beta-1		P19105	ML12A_MOUSE	Myosin regulatory light chain 12A
	P11047	LAMC1_MOUSE	Laminin subunit gamma-1		O14950	ML12B_MOUSE	Myosin regulatory light chain 12B
	Q01650	LAT1_MOUSE	Large neutral amino acids transporter small subunit 1 (CD98 light chain)		P29966	MARCS_MOUSE	Myristoylated alanine-rich C-kinase substrate
	Q08397	LOXL1_MOUSE	Lysyl oxidase homolog 1		Q15758	AAAT_MOUSE	Neutral amino acid transporter B(0) (ATB(0))
	P50281	MMP14_MOUSE	Matrix metalloproteinase-14 (MMP-14)		P14543	NID1_MOUSE	Nidogen-1
	Q16891	MIC60_MOUSE	MICOS complex subunit MIC60		P45877	PPIC_MOUSE	Peptidyl-prolyl cis-trans isomerase C
	P10620	MGST1_MOUSE	Microsomal glutathione S-transferase 1		P30086	PEBP1_MOUSE	Phosphatidylethanolamine-binding protein 1
	Q3ZCQ8	TIM50_MOUSE	Mitochondrial import inner membrane translocase subunit TIM50		P68402	PA1B2_MOUSE	Platelet-activating factor acetylhydrolase IB subunit beta
	P27361	MK03_MOUSE	Mitogen-activated protein kinase 3 (MAP kinase 3) (Insulin-stimulated MAP2 kinase)		Q9UKS6	PACN3_MOUSE	Protein kinase C and casein kinase substrate in neurons protein 3
	P53985	MOT1_MOUSE	Monocarboxylate transporter 1		Q9BPW8	NIPS1_MOUSE	Protein NipSnap homolog 1 (NipSnap1)
	Q13765	NACA_MOUSE	Nascent polypeptide-associated complex subunit alpha		Q08AM6	VAC14_MOUSE	Protein VAC14 homolog
	E9PAV3	NACAM_MOUSE	Nascent polypeptide-associated complex subunit alpha, muscle-specific form		P00491	PNPH_MOUSE	Purine nucleoside phosphorylase
	P08473	NEP_MOUSE	Neprilysin (CD antigen CD10)		P50395	GDIB_MOUSE	Rab GDP dissociation inhibitor beta
	O95467	GNAS3_MOUSE	Neuroendocrine secretory protein 55		P46060	RAGP1_MOUSE	Ran GTPase-activating protein 1 (RanGAP1)
	Q9NTK5	OLA1_MOUSE	Obg-like ATPase 1		P61225	RAP2B_MOUSE	Ras-related protein Rap-2b
	P46019	KPB2_MOUSE	Phosphorylase b kinase regulatory subunit alpha, liver isoform		Q9HB40	RISC_MOUSE	Retinoid-inducible serine carboxypeptidase
	Q9UHG3	PCYOX_MOUSE	Prenylcysteine oxidase 1		Q8WVM8	SCFD1_MOUSE	Sec1 family domain-containing protein 1
	P25786	PSA1_MOUSE	Proteasome subunit alpha type-1		Q92599	SEPT8_MOUSE	Septin-8
	P25787	PSA2_MOUSE	Proteasome subunit alpha type-2		P11166	GTR1_MOUSE	Solute carrier family 2, facilitated glucose transporter member 1 (GLUT-1)
	P84996	ALEX_MOUSE	Protein ALEX (Alternative gene product encoded by XL-exon)		Q15738	NSDHL_MOUSE	Sterol-4-alpha-carboxylate 3-dehydrogenase, decarboxylating
	Q99497	PARK7_MOUSE	Protein/nucleic acid deglycase DJ-1		P31948	STIP1_MOUSE	Stress-induced-phosphoprotein 1
	P46940	IQGA1_MOUSE	Ras GTPase-activating-like protein IQGAP1		Q9UNK0	STX8_MOUSE	Syntaxin-8
	Q15907	RB11B_MOUSE	Ras-related protein Rab-11B		P24821	TENA_MOUSE	Tenascin
	P00352	AL1A1_MOUSE	Retinal dehydrogenase 1		Q8NG11	TSN14_MOUSE	Tetraspanin-14
	P42345	MTOR_MOUSE	Serine/threonine-protein kinase mTOR (Mammalian target of rapamycin) (mTOR)		O43657	TSN6_MOUSE	Tetraspanin-6
	P05023	AT1A1_MOUSE	Sodium/potassium-transporting ATPase subunit alpha-1 (Na(+)/K(+) ATPase alpha-1 subunit)		Q96QR8	PURB_MOUSE	Transcriptional activator protein Pur-beta
	Q9UP95	S12A4_MOUSE	Solute carrier family 12 member 4		Q92544	TM9S4_MOUSE	Transmembrane 9 superfamily member 4 (Tumor cannibalism associated protein 1)
	O60749	SNX2_MOUSE	Sorting nexin-2		P22314	UBA1_MOUSE	Ubiquitin-like modifier-activating enzyme 1
	Q4LDE5	SVEP1_MOUSE	Sushi, von Willebrand factor type A, EGF and pentraxin domain-containing protein 1		Q5T0Z8	CF132_MOUSE	Uncharacterized protein C6orf132
	Q99973	TEP1_MOUSE	Telomerase protein component 1		P08670	VIME_MOUSE	Vimentin
	O75643	U520_MOUSE	U5 small nuclear ribonucleoprotein 200 kDa helicase		P21796	VDAC1_MOUSE	Voltage-dependent anion-selective channel protein 1
	Q53GQ0	DHB12_MOUSE	Very-long-chain 3-oxoacyl-CoA reductase
	EXCLUSIVELY UP PALM Evs				EXCLUSIVELY DOWN PALM
	ACCESSION	ENTRY NAME	PROTEIN NAME		ACCESSION	ENTRY NAME	PROTEIN NAME
	P62854	RS26_MOUSE	40S ribosomal protein S26		O15120	PLCB_MOUSE	1-acyl-sn-glycerol-3-phosphate acyltransferase beta
	P62917	RL8_MOUSE	60S ribosomal protein L8		Q15848	ADIPO_MOUSE	Adiponectin
	P24752	THIL_MOUSE	Acetyl-CoA acetyltransferase, mitochondrial		P06280	AGAL_MOUSE	Alpha-galactosidase A
	P15121	ALDR_MOUSE	Aldo-keto reductase family 1 member B1		Q9BY76	ANGL4_MOUSE	Angiopoietin-related protein 4
	P53396	ACLY_MOUSE	ATP-citrate synthase		P42025	ACTY_MOUSE	Beta-centractin
	P16278	BGAL_MOUSE	Beta-galactosidase		P08236	BGLR_MOUSE	Beta-glucuronidase
	P61201	CSN2_MOUSE	COP9 signalosome complex subunit 2		P80723	BASP1_MOUSE	Brain acid soluble protein 1
	P00167	CYB5_MOUSE	Cytochrome b5		P11717	MPRI_MOUSE	Cation-independent mannose-6-phosphate receptor (Insulin-like growth factor 2 receptor)
	P09669	COX6C_MOUSE	Cytochrome c oxidase subunit 6C		Q9Y696	CLIC4_MOUSE	Chloride intracellular channel protein 4 (Intracellular chloride ion channel protein p64H1)
	P09622	DLDH_MOUSE	Dihydrolipoyl dehydrogenase, mitochondrial		P53621	COPA_MOUSE	Coatomer subunit alpha (Alpha-coat protein)
	O43567	RNF13_MOUSE	E3 ubiquitin-protein ligase RNF13		Q9UHP7	CLC2D_MOUSE	C-type lectin domain family 2 member D (Osteoclast inhibitory lectin)
	P47755	CAZA2_MOUSE	F-actin-capping protein subunit alpha-2 (CapZ alpha-2)		Q9H223	EHD4_MOUSE	EH domain-containing protein 4
	Q13630	FCL_MOUSE	GDP-L-fucose synthase		P02675	FIBB_MOUSE	Fibrinogen beta chain [Cleaved into: Fibrinopeptide B; Fibrinogen beta chain]
	P09429	HMGB1_MOUSE	High mobility group protein B1		Q08380	LG3BP_MOUSE	Galectin-3-binding protein
	P78386	KRT85_MOUSE	Keratin, type II cuticular Hb5		Q9UBQ7	GRHPR_MOUSE	Glyoxylate reductase/hydroxypyruvate reductase
	P28330	ACADL_MOUSE	Long-chain specific acyl-CoA dehydrogenase, mitochondrial		P19367	HXK1_MOUSE	Hexokinase-1
	O75352	MPU1_MOUSE	Mannose-P-dolichol utilization defect 1 protein		Q9P2J5	SYLC_MOUSE	Leucine--tRNA ligase, cytoplasmic
	Q14697	GANAB_MOUSE	Neutral alpha-glucosidase AB		Q9Y5P6	GMPPB_MOUSE	Mannose-1-phosphate guanyltransferase beta
	Q99733	NP1L4_MOUSE	Nucleosome assembly protein 1-like 4		Q14324	MYPC2_MOUSE	Myosin-binding protein C, fast-type
	P02545	LMNA_MOUSE	Prelamin-A/C		Q15067	ACOX1_MOUSE	Peroxisomal acyl-coenzyme A oxidase 1
	P31150	GDIA_MOUSE	Rab GDP dissociation inhibitor alpha		P46019	KPB2_MOUSE	Phosphorylase b kinase regulatory subunit alpha, liver isoform
	Q6IAA8	LTOR1_MOUSE	Ragulator complex protein LAMTOR1 (Late endosomal/lysosomal adaptor and MAPK and MTOR activator 1)		P35241	RADI_MOUSE	Radixin
	P61020	RAB5B_MOUSE	Ras-related protein Rab-5B		Q9Y265	RUVB1_MOUSE	RuvB-like 1 (EC 3.6.4.12) (49 kDa TATA box-binding protein-interacting protein)
	Q16629	SRSF7_MOUSE	Serine/arginine-rich splicing factor 7		Q16181	SEPT7_MOUSE	Septin-7 (CDC10 protein homolog)
	P63162	RSMN_MOUSE	Small nuclear ribonucleoprotein-associated protein N		P63151	2ABA_MOUSE	Serine/threonine-protein phosphatase 2A 55 kDa regulatory subunit B alpha isoform
	O00391	QSOX1_MOUSE	Sulfhydryl oxidase 1		Q15582	BGH3_MOUSE	Transforming growth factor-beta-induced protein ig-h3
	Q9UNK0	STX8_MOUSE	Syntaxin-8		P29144	TPP2_MOUSE	Tripeptidyl-peptidase 2 (TPP-2)
	P62995	TRA2B_MOUSE	Transformer-2 protein homolog beta		Q8IWB7	WDFY1_MOUSE	WD repeat and FYVE domain-containing protein 1
	O43399	TPD54_MOUSE	Tumor protein D54
	P54577	SYYC_MOUSE	Tyrosine--tRNA ligase, cytoplasmic
	Q5T0Z8	CF132_MOUSE	Uncharacterized protein C6orf132
	Q9H269	VPS16_MOUSE	Vacuolar protein sorting-associated protein 16 homolog
	Supplementary Tables 11. Common and exclusive proteins identified in the SWATH Evs protemics analysis for the three pathological cell models are shown.

[truncated: 4 more sheets: SUPPL TABLE 11, SUPPL TABLE 12, SUPPL TABLE 13, SUPPL TABLE 14]
